# Supplementary material for: Genomic and environmental controls on Castellaniella biogeography in an anthropogenically disturbed subsurface
Source: Environ Microbiome. 2024 Apr 26;19:26. doi: 10.1186/s40793-024-00570-9 (PMC11046850; doi:10.1186/s40793-024-00570-9)
Supplement: Supplementary file 2 — Additional file 2. Supplementary Table S5. [file 40793_2024_570_MOESM2_ESM.xlsx]

## Sheet: Info
Genome	IslandViewer Predictions (IVPs)				VRProfile Predictions				PHASTER Predictions						IslandViewer Results
IVP #	Start	End	Length	Genes	Start	End	Length	Element	Start	End	Length	Genes			IVP #	Island Start	Island End	Length	Gene Start	Gene End	Strand	Product
1. Each sheet in this file provides an overview of predictions made by each of the three analytical tools used. This data is shown in the overview table (columns A through M). Organization of predictions for each genome follows the formatting above.					2. IslandViewer predictions (IVPs) that had a similar prediction made by VRProfile were then further classified as a genomic island (GI) or integrative and conjugative element (ICE) according to the element classification provided by VRProfile. IVPs that had a similar prediction by PHASTER were further classified as prophage regions.										3. Columns P through W on the individual genome sheets provide information on all genes/predicted protein products found within each of the IslandViewer predictions. The results are colored to indicate which IVP they belong to and these colorings match the IVP colors shown in the overview table (columns B through E).
# IVPs classified as GIs	Sum of lengths for IVPs classified as GIs	Total # of genes in the IVPs classified as GIs	# IVPs classified as ICEs	Sum of lengths for IVPs classified as ICEs	Total # of genes in the IVPs classified as ICEs	# IVPs classified as prophages	Sum of lengths for IVPs classified as prophages	Total # of genes in the IVPs classified as prophages	# IVPs not categorized	Sum of lengths for all non-categorized IVPs	Total # of genes within non-categorized IVPs
4. Relevant data from each of the individual genomes is reported at the bottom of each individual genomes sheet. This data is also compiled for all genomes in the calculations sheet. The data is formatted on the individual genomes as shown above. This data can be found at the bottom of each individual genome sheet.

## Sheet: Calculations
	1. Raw Data							Lengths from IVPs	Genes from IVPs		Lengths from IVPs	Genes from IVPs		Lengths from PHASTER	Genes from PHASTER		Lengths from IVPs	Genes from IVPs
				Total # of IslandViewer Predictions (IVPs) and the sum of their lengths			IVPs further categorized as genomic islands (GIs) by VRProfile			IVPs further categorized as integrative and conjugative elements (ICEs) by VRProfile			IVPs further categorized as prophage regions by PHASTER			IVPs not further categorized by secondary annotation tools
		LT	GT	n			nGI	LGI	GGI	nICE	LICE	GICE	nP	LP	GP	nNA	LNA	GNA
#	Genome	Genome Length	Total Number of CDS	Total # IVPs	Sum of all IVPs lengths	Sum of IVP genes	# IVPs classified as GIs	Sum of lengths for IVPs classified as GIs	Total # of genes in the IVPs classified as GIs	# IVPs classified as ICEs	Sum of lengths for IVPs classified as ICEs	Total # of genes in the IVPs classified as ICEs	# IVPs classified as prophages	Sum of lengths for IVPs classified as prophages	Total # of genes in the IVPs classified as prophages	# IVPs not categorized	Sum of lengths for all non-categorized IVPs	Total # of genes within non-categorized IVPs
1	FW104-16D08	3105371	3003	29	372062	368	10	161759	146	3	25067	22	6	109469	109	6	56487	55
2	FW104-7C03	3105476	3004	30	419639	435	15	263074	262	0	0	0	6	97985	105	6	46568	46
3	FW104-12G02	3105632	3005	32	354344	378	7	130243	122	11	86062	91	4	89416	96	7	56530	58
4	FW104-7G2B	3105685	3003	29	369401	375	11	173425	161	1	12456	13	5	103083	97	7	59394	56
5	GW247-6E4	3572056	3424	19	411212	412	7	171540	187	2	124530	116	1	10295	13	9	100382	98
6	MT123	3366678	3202	19	261096	263	6	99417	115	3	86921	67	0	0	0	9	67950	68
7	FW021bin21	3407388	3384	20	331330	372	5	79768	81	3	123288	129	4	54453	64	6	48115	58
8	65Phen	3952818	3616	22	319057	358	7	89012	85	4	87030	82	5	79150	58	5	62648	59
9	CD04	3414267	3297	26	403127	452	12	147203	155	2	92192	93	5	128071	144	7	79942	84
10	DSM12141	3942929	3696	21	371453	380	13	191569	192	4	119780	127	2	35281	19	5	64388	61
11	NBRC101664	3282217	3094	23	375810	390	10	190006	192	3	64591	74	2	15429	25	9	112973	108
12	CCUG39790	3962237	3989	22	387662	385	10	171311	161	4	121593	128	2	29588	19	9	94758	96
13	DR1149	3463312	3475	24	443767	484	8	210775	197	1	15469	19	6	155341	185	7	75311	74
14	HJPbin40	3596155	3331	15	204669	194	13	172697	165	0	0	0	0	0	0	2	31972	29
	2. Percentages: (% of genome) or (% of genes)
		LT	GT	n	(nGI/n)*100	(LGI/LT)*100	(GGI/GT)*100	(nICE/n)*100	(LICE/LT)*100	(GICE/GT)*100	(nP/n)*100	(LP/LT)*100	(GP/GT)*100	(nNA/n)*100	(LNA/LT)*100	(GNA/GT)*100
#	Genome	Genome Length	Total Number of CDS	Total # IVPs	% of all IVPs classified as GIs	IVPs classified as GIs: % of Genome	IVPs classified as GIs: % of Genes	% of all IVPs classified as ICEs	IVPs classified as ICEs: % of Genome	IVPs classified as ICEs: % of Genes	% of all IVPs classified as prophages	IVPs classified as prophages: % of Genome	IVPs classified as prophages: % of Genes	% of all IVPs not classified	IVPs not classified as anything further: % of Genome	IVPs not classified as anything further: % of Genes
1	FW104-16D08	3105371	3003	29	0.344828	0.0520901	0.048618	0.103448	0.00807214	0.00732601	0.206897	0.0352515	0.036297	0.206897	0.0181901	0.018315
2	FW104-7C03	3105476	3004	30	0.5	0.0847129	0.087217	0	0	0	0.2	0.0315523	0.0349534	0.2	0.0149954	0.0153129
3	FW104-12G02	3105632	3005	32	0.21875	0.0419377	0.040599	0.34375	0.0277116	0.0302829	0.125	0.0287916	0.0319468	0.21875	0.0182024	0.0193012
4	FW104-7G2B	3105685	3003	29	0.37931	0.0558411	0.0536131	0.0344828	0.00401071	0.004329	0.172414	0.0331917	0.032301	0.241379	0.0191243	0.018648
5	GW247-6E4	3572056	3424	19	0.368421	0.0480228	0.0546145	0.105263	0.0348623	0.0338785	0.0526316	0.00288209	0.00379673	0.473684	0.028102	0.0286215
6	MT123	3366678	3202	19	0.315789	0.0295297	0.0359151	0.157895	0.025818	0.0209244	0	0	0	0.473684	0.0201831	0.0212367
7	FW021bin21	3407388	3384	20	0.25	0.0234103	0.0239362	0.15	0.0361826	0.0381206	0.2	0.0159809	0.0189125	0.3	0.0141208	0.0171395
8	65Phen	3952818	3616	22	0.318182	0.0225186	0.0235066	0.181818	0.0220172	0.022677	0.227273	0.0200237	0.0160398	0.227273	0.0158489	0.0163164
9	CD04	3414267	3297	26	0.461538	0.0431141	0.0470124	0.0769231	0.027002	0.0282075	0.192308	0.0375105	0.0436761	0.269231	0.0234141	0.0254777
10	DSM12141	3942929	3696	21	0.619048	0.0485855	0.0519481	0.190476	0.0303784	0.0343615	0.0952381	0.00894792	0.00514069	0.238095	0.01633	0.0165043
11	NBRC101664	3282217	3094	23	0.434783	0.0578895	0.0620556	0.130435	0.0196791	0.0239173	0.0869565	0.00470079	0.00808016	0.391304	0.0344197	0.0349063
12	CCUG39790	3962237	3989	22	0.454545	0.0432359	0.040361	0.181818	0.030688	0.0320882	0.0909091	0.0074675	0.0047631	0.409091	0.0239153	0.0240662
13	DR1149	3463312	3475	24	0.333333	0.0608594	0.0566906	0.0416667	0.00446653	0.00546763	0.25	0.0448533	0.0532374	0.291667	0.0217454	0.021295
14	HJPbin40	3596155	3331	15	0.866667	0.0480227	0.0495347	0	0	0	0	0	0	0.133333	0.00889061	0.00870609
	3. Selected Data for Graphing
		GI		ICE		Prophage		N/A
#	Genome	% of Genome	% of Genes	% of Genome2	% of Genes3	% of Genome4	% of Genes5	% of Genome6	% of Genes7
1	FW104-16D08	0.0520901	0.048618	0.00807214	0.00732601	0.0352515	0.036297	0.0181901	0.018315
2	FW104-7C03	0.0847129	0.087217	0	0	0.0315523	0.0349534	0.0149954	0.0153129
3	FW104-12G02	0.0419377	0.040599	0.0277116	0.0302829	0.0287916	0.0319468	0.0182024	0.0193012
4	FW104-7G2B	0.0558411	0.0536131	0.00401071	0.004329	0.0331917	0.032301	0.0191243	0.018648
5	GW247-6E4	0.0480228	0.0546145	0.0348623	0.0338785	0.00288209	0.00379673	0.028102	0.0286215
6	MT123	0.0295297	0.0359151	0.025818	0.0209244	0	0	0.0201831	0.0212367
7	FW021bin21	0.0234103	0.0239362	0.0361826	0.0381206	0.0159809	0.0189125	0.0141208	0.0171395
8	65Phen	0.0225186	0.0235066	0.0220172	0.022677	0.0200237	0.0160398	0.0158489	0.0163164
9	CD04	0.0431141	0.0470124	0.027002	0.0282075	0.0375105	0.0436761	0.0234141	0.0254777
10	DSM12141	0.0485855	0.0519481	0.0303784	0.0343615	0.00894792	0.00514069	0.01633	0.0165043
11	NBRC101664	0.0578895	0.0620556	0.0196791	0.0239173	0.00470079	0.00808016	0.0344197	0.0349063
12	CCUG39790	0.0432359	0.040361	0.030688	0.0320882	0.0074675	0.0047631	0.0239153	0.0240662
13	DR1149	0.0608594	0.0566906	0.00446653	0.00546763	0.0448533	0.0532374	0.0217454	0.021295
14	HJPbin40	0.0480227	0.0495347	0	0	0	0	0.00889061	0.00870609
			ORR (7)	Slope		Non-ORR (7)	Slope
			1.0245	Prophage		1.199	Prophage
			1.0081	ICE		1.0652	ICE
			0.9744	GI		1.0297	N/A
			0.9123	N/A		0.9688	GI

## Sheet: IVPs Overview
	16D08						7C03						12G02						7G2B						GW247						MT123						FW021bin21						65Phen						CD04
	Island	Island Start	Island End	Length	Genes		Island	Island Start	Island End	Length	Genes		Island	Island Start	Island End	Length	Genes		Island	Island Start	Island End	Length	Genes		Island	Island Start	Island End	Length	Genes		Island	Island start	Island end	Length	Genes		Island	Island start	Island end	Length	Genes		Island	Island start	Island end	Length	Genes		Island
	1	120102	132225	12123	17		1	158965	163644	4679	3		1	158965	163644	4679	3		1	120102	132225	12123	17		1	166568	173208	6640	10		1	428280	482209	53929	38		1	712219	718859	6640	10		1	202743	211092	8349	9		1
	2	132281	139546	7265	7		2	165314	174708	9394	9		2	165314	174708	9394	9		2	132281	139546	7265	7		2	457791	463506	5715	4		2	710352	714944	4592	4		2	914314	924052	9738	8		2	603476	649163	45687	49		2
	3	147006	154570	7564	6		3	252591	257207	4616	9		3	252591	257207	4616	9		3	147006	154570	7564	6		3	665601	680617	15016	15		3	830902	838737	7835	10		3	1003784	1008429	4645	6		3	1021335	1030642	9307	8		3
	4	155824	160823	4999	4		4	274457	279456	4999	4		4	274457	279456	4999	4		4	155824	160823	4999	4		4	668482	676403	7921	8		4	841881	850522	8641	11		4	1293869	1301877	8008	10		4	1058214	1066826	8612	10		4
	5	178540	182689	4149	8		5	280710	288274	7564	6		5	280710	288274	7564	6		5	178540	182689	4149	8		5	1277280	1318185	40905	32		5	1171757	1200157	28400	25		5	1305388	1330504	25116	34		5	1279297	1295114	15817	12		5
	6	260572	281686	21114	16		6	295734	302999	7265	7		6	295734	302999	7265	7		6	260572	281686	21114	16		6	1531024	1548328	17304	26		6	1426359	1433167	6808	13		6	1355479	1362426	6947	13		6	1327561	1361213	33652	34		6
	7	445250	454883	9633	10		7	303055	315645	12590	18		7	303055	315645	12590	18		7	445250	454883	9633	10		7	1552768	1619405	66637	74		7	1566142	1571237	5095	5		7	1847863	1869253	21390	25		7	1363856	1370185	6329	10		7
	8	460848	467566	6718	6		8	345276	352905	7629	9		8	345276	352905	7629	9		8	460848	467566	6718	6		8	1732620	1743742	11122	13		8	2013326	2019408	6082	7		8	1873414	1879640	6226	8		8	1380149	1389499	9350	8		8
	9	473152	485608	12456	13		9	498306	515187	16881	14		9	445250	454883	9633	10		9	473152	485608	12456	13		9	2175542	2180426	4884	5		9	2154583	2159931	5348	6		9	1957453	1964936	7483	8		9	1482280	1497623	15343	18		9
	10	663137	696494	33357	34		10	594580	629575	34995	35		10	460848	467566	6718	6		10	663137	696494	33357	34		10	2193822	2216197	22375	21		10	2342229	2348542	6313	7		10	1979520	1986456	9738	9		10	1672721	1682555	9834	9		10
	11	778337	792610	14273	12		11	783530	856293	72763	78		11	473152	485608	12456	13		11	778337	792610	14273	12		11	2263069	2273066	9997	11		11	2492348	2505310	12962	13		11	2010983	2019015	8032	12		11	2006226	2022696	16470	16		11
	12	884358	900400	16042	15		12	905556	947047	41491	37		12	489702	496377	6675	8		12	1160733	1170704	9971	11		12	2489873	2497174	7301	11		12	2512946	2534078	21132	19		12	2163615	2174115	10500	9		12	2185065	2209623	24558	22		12
	13	1091535	1132170	40635	35		13	1137255	1152904	15649	16		13	663137	696494	33357	34		13	1196242	1207284	11042	17		13	2590062	2622748	32686	27		13	2603044	2608830	5786	5		13	2845961	2856891	10930	16		13	2283209	2289969	6760	10		13
	14	1180454	1193487	13033	14		14	1180157	1193489	13332	15		14	778337	792610	14273	12		14	1215019	1247246	32227	30		14	3083950	3088043	4093	12		14	2664804	2679400	14596	15		14	2883583	2892385	8802	14		14	2304472	2316426	11954	13		14
	15	1518335	1524518	6183	10		15	1518337	1529379	11042	17		15	905556	947047	41491	37		15	1343597	1350123	6526	9		15	3213704	3225123	11419	15		15	2730543	2777448	46905	51		15	2924657	2929272	4615	9		15	2346410	2355955	9545	13		15
	16	1536670	1568897	32227	30		16	1537114	1569341	32227	30		16	1137255	1152904	15649	16		16	1350887	1361383	10496	15		16	3368491	3383251	14760	11		16	2968774	2974595	5821	6		16	3045984	3052082	6098	8		16	2358658	2369756	11098	12		16
	17	1665479	1671775	6296	9		17	1665692	1672218	6526	9		17	1178559	1203409	24850	22		17	1373020	1384615	11595	8		17	3383573	3389092	5519	4		17	3314752	3323074	8322	12		17	3191526	3240343	48817	44		17	2697643	2713392	15749	16		17
	18	1671977	1683246	11269	16		18	1672982	1683689	10707	15		18	1269868	1289771	19903	27		18	1437038	1502039	65001	59		18	3400318	3410007	9689	8		18	3323760	3330342	6582	12		18	3247044	3271870	24826	24		18	2951138	2988837	37699	30		18
	19	1694883	1706478	11595	8		19	1695326	1706921	11595	7		19	1394076	1405645	11569	16		19	1692179	1707828	15649	16		19	3450658	3567887	117229	105		19	3349026	3354973	5947	4		19	3279438	3289643	10205	9		19	3023687	3048073	24386	29		19
	20	1758901	1782446	23545	22		20	1759344	1782480	23136	21		20	1420138	1423965	3827	7		20	1830791	1836356	5565	6					411212	412					261096	263		20	3309095	3404767	95672	96		20	3143824	3164649	20825	17		20
	21	1877216	1882781	5565	6		21	1884971	1898272	13301	8		21	1433001	1444011	11010	16		21	2103560	2111551	7991	10																	334428	372		21	3701363	3707659	6296	8		21
	22	2150267	2158258	7991	10		22	2076864	2082429	5565	6		22	1807569	1820870	13301	8		22	2153930	2159899	5969	4																				22	3943219	3947964	4745	5		22
	23	2247699	2254341	6642	5		23	2349915	2357906	7991	10		23	2020385	2024520	4135	6		23	2189226	2193429	4203	8																							352365	358		23
	24	2291261	2297230	5969	4		24	2400284	2406253	5969	4		24	2291724	2299715	7991	10		24	2196819	2203461	6642	5																										24
	25	2386109	2399410	13301	8		25	2435580	2439783	4203	8		25	2389155	2395797	6642	5		25	2368752	2382053	13301	8																										25
	26	2839556	2851234	11678	14		26	2443173	2449815	6642	5		26	2432736	2438686	5950	4		26	2832775	2844453	11678	14																										26
	27	2965478	2969942	4464	5		27	2879386	2891429	12043	16		27	2823115	2836148	13033	15		27	2981039	2985828	4789	6
	28	2972823	2977612	4789	6		28	2982198	2986987	4789	6		28	2879270	2891587	12317	16		28	2988709	2993173	4464	5
	29	3084254	3101441	17187	18		29	2989868	2994332	4464	5		29	2965741	2970205	4464	5		29	3091994	3100635	8641	11
				372062	368		30	3094829	3100421	5592	8		30	2973086	2977875	4789	6					369401	375
										419639	435		31	3084606	3088947	4341	5
													32	3094461	3101695	7234	9
																354344	378
[truncated: 29 more columns]

## Sheet: FW104-16D08
FW104-16D08	IslandViewer				VRProfile				PHASTER						IslandViewer Results
Island #	Start	End	Length	Genes	Start	End	Length	Element	Start	End	Length	Genes			Island	Island Start	Island End	Length	Gene Start	Gene End	Strand	Product
1	120102	132225	12123	17	123985	125817	1832	IS							1	120102	132225	12123	120102	120344	1	MotA/TolQ/ExbB proton channel family protein
2	132281	139546	7265	7												120102	132225	12123	120341	120775	-1	Mercuric resistance operon regulatory protein MerR
3	147006	154570	7564	6	148650	174483	25833	GI								120102	132225	12123	120847	121197	1	Mercuric transport protein, MerT
4	155824	160823	4999	4												120102	132225	12123	121210	121482	1	Periplasmic mercury(+2) binding protein, MerP
5	178540	182689	4149	8	182423	182689	266	IS								120102	132225	12123	121513	121935	1	Mercuric transport protein, MerC
6	260572	281686	21114	16	262726	281686	18960	GI								120102	132225	12123	121975	123660	1	Mercuric ion reductase (EC 1.16.1.1)
7	445250	454883	9633	10												120102	132225	12123	123678	123872	1	Mercuric resistence transcriptional repressor, MerD
8	460848	467566	6718	6												120102	132225	12123	123985	124251	1	Transposase, IS3/IS911 family
9	473152	485608	12456	13	475626	509994	34368	ICE								120102	132225	12123	124287	125102	1	Mobile element protein
10	663137	696494	33357	34	675268	684933	9665	GI								120102	132225	12123	125150	125557	-1	Transposase
11	778337	792610	14273	12												120102	132225	12123	125551	125817	-1	Mobile element protein
12	884358	900400	16042	15	877250	912652	35402	Prophage								120102	132225	12123	125905	126486	-1	Cysteine dioxygenase (EC 1.13.11.20)
13	1091535	1132170	40635	35	1090723	1136482	45759	GI								120102	132225	12123	126576	127298	-1	Transcriptional regulator, GntR family
14	1180454	1193487	13033	14												120102	132225	12123	127431	128165	-1	Transcriptional regulator, GntR family
15	1518335	1524518	6183	10	1517057	1561160	44103	Prophage	1515800	1561160	45360	53				120102	132225	12123	128308	129840	1	Glycolate dehydrogenase (EC 1.1.99.14), subunit GlcD
16	1536670	1568897	32227	30												120102	132225	12123	129840	130994	1	Glycolate dehydrogenase (EC 1.1.99.14), FAD-binding subunit GlcE
17	1665479	1671775	6296	9	1658505	1710533	52028	Prophage	1661111	1718591	57480	47				120102	132225	12123	130996	132225	1	Glycolate dehydrogenase (EC 1.1.99.14), iron-sulfur subunit GlcF
18	1671977	1683246	11269	16											2	132281	139546	7265	132281	133528	-1	Alcohol dehydrogenase (EC 1.1.1.1)
19	1694883	1706478	11595	8												132281	139546	7265	133525	134253	-1
20	1758901	1782446	23545	22	1771518	1779639	8121	GI								132281	139546	7265	134416	135402	-1	Flavodoxin reductases (ferredoxin-NADPH reductases) family 1; Vanillate O-demethylase oxidoreductase (EC 1.14.13.-)
21	1877216	1882781	5565	6												132281	139546	7265	135513	137096	-1	iron-sulphur protein
22	2150267	2158258	7991	10	2149219	2158258	9039	GI								132281	139546	7265	137381	138064	1	Transcriptional regulator, GntR family
23	2247699	2254341	6642	5	2167355	2319061	151706	ICE								132281	139546	7265	137093	137392	-1
24	2291261	2297230	5969	4												132281	139546	7265	138170	139546	-1	Uncharacterized MFS-type transporter
25	2386109	2399410	13301	8	2386109	2399410	13301	GI							3	147006	154570	7564	147006	148607	-1	Oxidoreductase, GMC family
26	2839556	2851234	11678	14	2838673	2848232	9559	Prophage								147006	154570	7564	148650	150170	-1	Long-chain-fatty-acid--CoA ligase (EC 6.2.1.3)
27	2965478	2969942	4464	5	2966114	2983754	17640	GI								147006	154570	7564	150239	151078	-1	Maltodextrin ABC transporter, permease protein MdxG
28	2972823	2977612	4789	6												147006	154570	7564	151169	152041	-1	Maltodextrin ABC transporter, permease protein MdxF
29	3084254	3101441	17187	18	3094793	3100299	5506	IS	3093670	3100299	6629	9				147006	154570	7564	152094	153443	-1
			372062	368												147006	154570	7564	153467	154570	-1	Glycerol-3-phosphate ABC transporter, ATP-binding protein UgpC (TC 3.A.1.1.3)
															4	155824	160823	4999	155824	156552	1	hypothetical protein
			Within Island #13		1134236	1134550	314	IS								155824	160823	4999	156562	157155	-1	Undecaprenyl-diphosphatase BcrC (EC 3.6.1.27), conveys bacitracin resistance
																155824	160823	4999	157238	157861	-1	hypothetical protein
																155824	160823	4999	158148	160823	1	Aconitate hydratase (EC 4.2.1.3)
	# IVPs classified as GIs	Sum of lengths for IVPs classified as GIs	Total # of genes in the IVPs classified as GIs	# IVPs classified as ICEs	Sum of lengths for IVPs classified as ICEs	Total # of genes in the IVPs classified as ICEs	# IVPs classified as prophages	Sum of lengths for IVPs classified as prophages	Total # of genes in the IVPs classified as prophages	# IVPs not categorized	Sum of lengths for all non-categorized IVPs	Total # of genes within non-categorized IVPs			5	178540	182689	4149	178540	178782	1	MotA/TolQ/ExbB proton channel family protein
	10	161759	146	3	25067	22	6	109469	109	6	56487	55				178540	182689	4149	178779	179213	-1	Mercuric resistance operon regulatory protein MerR
																178540	182689	4149	179285	179635	1	Mercuric transport protein, MerT
																178540	182689	4149	179648	179920	1	Periplasmic mercury(+2) binding protein, MerP
																178540	182689	4149	179951	180373	1	Mercuric transport protein, MerC
																178540	182689	4149	180413	182098	1	Mercuric ion reductase (EC 1.16.1.1)
																178540	182689	4149	182116	182310	1	Mercuric resistence transcriptional repressor, MerD
																178540	182689	4149	182423	182689	1	Transposase, IS3/IS911 family
															6	260572	281686	21114	260572	261741	1	Integrase
																260572	281686	21114	261738	262589	1
																260572	281686	21114	262726	262923	1
																260572	281686	21114	262925	263701	1
																260572	281686	21114	263704	264780	1
																260572	281686	21114	264849	265046	1	hypothetical protein
																260572	281686	21114	265043	266545	1	Type I restriction-modification system, DNA-methyltransferase subunit M (EC 2.1.1.72)
																260572	281686	21114	266542	268065	1	Type I restriction-modification system, DNA-methyltransferase subunit M (EC 2.1.1.72)
																260572	281686	21114	268062	269966	1	putative exonuclease
																260572	281686	21114	269963	271636	1	ATP-dependent DNA helicase pcrA (EC 3.6.1.-)
																260572	281686	21114	271636	272829	1	Type I restriction-modification system, specificity subunit S
																260572	281686	21114	272822	275809	1	Type I restriction-modification system, restriction subunit R (EC 3.1.21.3)
																260572	281686	21114	276001	276315	-1
																260572	281686	21114	276318	278027	1	ATP-dependent DNA helicase RecG-related protein
																260572	281686	21114	278130	279956	1	FIG131328: Predicted ATP-dependent endonuclease of the OLD family
																260572	281686	21114	279953	281686	1	ATP-dependent DNA helicase UvrD/PcrA
															7	445250	454883	9633	445250	445555	1
																445250	454883	9633	445698	447971	1	Superfamily II DNA/RNA helicases, SNF2 family
																445250	454883	9633	447979	448677	-1	hypothetical protein
																445250	454883	9633	448914	449480	1	PilL protein
																445250	454883	9633	449477	450070	1	Methyl-accepting chemotaxis protein
																445250	454883	9633	450083	450814	1	probable exported protein STY4558
																445250	454883	9633	450796	451401	1	hypothetical protein
																445250	454883	9633	451434	451940	1	FIG00954712: hypothetical protein
																445250	454883	9633	451945	454134	1	Coupling protein VirD4, ATPase required for T-DNA transfer
																445250	454883	9633	454134	454883	1	putative membrane protein
															8	460848	467566	6718	460848	461258	1	FIG01210734: hypothetical protein
																460848	467566	6718	461255	461944	1	Possible exported protein
																460848	467566	6718	461941	462852	1	FIG01212985: hypothetical protein
																460848	467566	6718	462842	464245	1	putative exported protein
																460848	467566	6718	464226	464678	1	putative lipoprotein
																460848	467566	6718	464678	467566	1	Type IV secretory pathway, VirB4 components
															9	473152	485608	12456	473152	473508	-1	FIG00976384: hypothetical protein
																473152	485608	12456	473535	473969	-1	hypothetical protein
																473152	485608	12456	473962	474222	-1
																473152	485608	12456	474331	474750	-1
																473152	485608	12456	474842	475441	1
																473152	485608	12456	475626	477470	1	Pyruvate/2-oxoglutarate dehydrogenase complex, dihydrolipoamide acyltransferase (E2) component, and related enzymes
																473152	485608	12456	477501	478046	-1	Inorganic pyrophosphatase (EC 3.6.1.1)
																473152	485608	12456	478138	480255	-1	Hydrogenase-4 component B
																473152	485608	12456	480252	480950	-1	hypothetical protein
																473152	485608	12456	480950	482527	-1	hypothetical protein
																473152	485608	12456	482524	483978	-1	Hydrogenase-4 component F
																473152	485608	12456	483978	484646	-1	Hydrogenase-4 component E
																473152	485608	12456	484646	485608	-1	Hydrogenase-4 component C
															10	663137	696494	33357	663137	663931	1	ABC-type spermidine/putrescine transport system, permease component II
																663137	696494	33357	663949	665082	1	Opine oxidase subunit B2
																663137	696494	33357	665072	665416	1
																663137	696494	33357	665409	666842	1	Opine oxidase subunit A
																663137	696494	33357	666835	667977	1	Opine oxidase subunit B
																663137	696494	33357	668014	668370	1	RidA/YER057c/UK114 superfamily, group 2, YoaB-like protein
																663137	696494	33357	668419	668592	-1
																663137	696494	33357	668642	668941	1
																663137	696494	33357	668951	669148	1
																663137	696494	33357	669222	669671	1	HIPA PROTEIN
																663137	696494	33357	669692	669871	1	Mobile element protein
																663137	696494	33357	669841	670194	1	HIPA PROTEIN
																663137	696494	33357	670580	671908	-1	CDP-4-dehydro-6-deoxy-D-glucose 3-dehydratase (EC 4.2.1.-)
																663137	696494	33357	671919	673022	-1	CDP-glucose 4,6-dehydratase (EC 4.2.1.45)
																663137	696494	33357	673019	673792	-1	Glucose-1-phosphate cytidylyltransferase (EC 2.7.7.33)
																663137	696494	33357	674159	675268	1	N-acetylneuraminate synthase (EC 2.5.1.56)
																663137	696494	33357	675268	677118	1	TPP-requiring enzyme co-localized with putative O-antigen rfb gene cluster
																663137	696494	33357	677105	678232	1	hypothetical protein
																663137	696494	33357	678306	679211	1	dTDP-glucose 4,6-dehydratase (EC 4.2.1.46)
																663137	696494	33357	679247	680128	1
																663137	696494	33357	680266	683910	1	O-antigen biosynthesis protein
																663137	696494	33357	683926	684933	-1	hypothetical protein
																663137	696494	33357	685046	685903	-1	Flagellin FliC
																663137	696494	33357	686032	687900	-1	TRAP-type uncharacterized transport system, fused permease component
																663137	696494	33357	687905	688867	-1	TRAP transporter solute receptor, TAXI family precursor
																663137	696494	33357	689135	689446	1
																663137	696494	33357	689451	689726	1	hypothetical protein
																663137	696494	33357	689771	691432	-1	Cardiolipin synthase (EC 2.7.8.-) phosphatidylethanolamine-utilizing, bacterial type ClsC
																663137	696494	33357	691446	693236	-1	Copper resistance protein CopC; Copper resistance protein CopD
																663137	696494	33357	693236	693769	-1
																663137	696494	33357	693794	694012	1
																663137	696494	33357	694330	694974	-1	DNA-3-methyladenine glycosylase II (EC 3.2.2.21)
																663137	696494	33357	694980	696023	-1	Adenosine deaminase (EC 3.5.4.4)
																663137	696494	33357	696117	696494	-1	UPF0382 membrane protein YwdK
															11	778337	792610	14273	778337	780265	1	hypothetical protein
																778337	792610	14273	780317	781141	1	hypothetical protein
																778337	792610	14273	781278	781634	-1
																778337	792610	14273	781961	782575	-1	hypothetical protein
																778337	792610	14273	782776	783264	1
																778337	792610	14273	783399	784397	-1	Shufflon-specific DNA recombinase
																778337	792610	14273	784663	785238	1	Segregation and condensation protein B
																778337	792610	14273	785273	786922	1	LSU rRNA pseudouridine(2605) synthase (EC 5.4.99.22)
																778337	792610	14273	787161	787631	1	Bacterial ribosome SSU maturation protein RimP
																778337	792610	14273	787628	789112	1	Transcription termination protein NusA
																778337	792610	14273	789169	792183	1	Translation initiation factor 2
																778337	792610	14273	792200	792610	1	Ribosome-binding factor A
															12	884358	900400	16042	884358	884807	1
																884358	900400	16042	884943	885590	1	2-hydroxychromene-2-carboxylate isomerase/DsbA-like thioredoxin domain
																884358	900400	16042	885680	886117	-1	PhnB protein; putative DNA binding 3-demethylubiquinone-9 3-methyltransferase domain protein
																884358	900400	16042	886223	886894	1	Transcriptional regulator, AcrR family
																884358	900400	16042	887396	887956	1	Gll1166 protein
																884358	900400	16042	888622	889251	-1	Phage integrase
																884358	900400	16042	889468	889938	1	hypothetical protein
																884358	900400	16042	890201	890743	1	DinB family protein
																884358	900400	16042	890827	891117	1	Mobile element protein
																884358	900400	16042	891114	891989	1	Mobile element protein
																884358	900400	16042	892155	893036	-1	hypothetical protein
																884358	900400	16042	893366	895180	-1	Overcoming lysogenization defect protein Old
																884358	900400	16042	895366	897819	-1	DNA gyrase subunit B (EC 5.99.1.3)
																884358	900400	16042	897858	898967	-1	DNA polymerase III beta subunit (EC 2.7.7.7)
																884358	900400	16042	898973	900400	-1	Chromosomal replication initiator protein DnaA
															13	1091535	1132170	40635	1091535	1091882	1	Chemotaxis protein CheV (EC 2.7.3.-)
																1091535	1132170	40635	1092145	1092987	1	RecA/RadA recombinase
																1091535	1132170	40635	1093147	1093413	-1	hypothetical protein
																1091535	1132170	40635	1093713	1095011	1	Homogentisate 1,2-dioxygenase (EC 1.13.11.5)
																1091535	1132170	40635	1094992	1096206	-1	Uncharacterized MFS-type transporter
																1091535	1132170	40635	1096387	1097733	1	DNA polymerase-like protein PA0670
																1091535	1132170	40635	1097778	1101140	1	Error-prone repair homolog of DNA polymerase III alpha subunit (EC 2.7.7.7)
																1091535	1132170	40635	1101249	1102271	-1	hypothetical protein
																1091535	1132170	40635	1102281	1103216	-1	hypothetical protein
																1091535	1132170	40635	1103224	1104114	-1	hypothetical protein
																1091535	1132170	40635	1104547	1106031	1	Unknown substrate:proton symporter
																1091535	1132170	40635	1106230	1106802	1
																1091535	1132170	40635	1106806	1107000	1
																1091535	1132170	40635	1107004	1107510	1	hypothetical protein
																1091535	1132170	40635	1107668	1108021	1
																1091535	1132170	40635	1108276	1110522	1	hypothetical protein
																1091535	1132170	40635	1110668	1111006	1	Transcriptional regulator, MarR family
																1091535	1132170	40635	1111467	1111949	1
																1091535	1132170	40635	1112684	1113898	1	Membrane protein involved in the export of O-antigen, teichoic acid lipoteichoic acids
																1091535	1132170	40635	1114089	1115096	1	hemolytic protein HlpA-like
																1091535	1132170	40635	1115281	1116324	1
																1091535	1132170	40635	1116324	1117544	1	hypothetical protein
																1091535	1132170	40635	1117537	1118583	1	UDP-N-acetylglucosamine 4,6-dehydratase (EC 4.2.1.135)
																1091535	1132170	40635	1118587	1119720	1	WbjC
																1091535	1132170	40635	1119745	1120875	1	UDP-N-acetyl-L-fucosamine synthase (EC 5.1.3.28)
																1091535	1132170	40635	1120876	1122084	1
																1091535	1132170	40635	1122094	1122711	1	hypothetical protein
																1091535	1132170	40635	1122715	1123878	1	Aminotransferase, DegT/DnrJ/EryC1/StrS family
																1091535	1132170	40635	1123875	1124471	1	Undecaprenyl-phosphate galactosephosphotransferase (EC 2.7.8.6)
																1091535	1132170	40635	1124648	1126483	1	polysaccharide biosynthesis protein CapD
																1091535	1132170	40635	1126553	1127827	1
																1091535	1132170	40635	1127870	1128970	-1	hypothetical protein
																1091535	1132170	40635	1129183	1130355	-1	hypothetical protein
																1091535	1132170	40635	1130355	1130891	-1
																1091535	1132170	40635	1131280	1132170	-1	NAD(P)H dehydrogenase (quinone) 2 (EC 1.6.5.2)
															14	1180454	1193487	13033	1180454	1181011	-1	FIG01218499: hypothetical protein
																1180454	1193487	13033	1181253	1182992	-1	Cytosine-specific DNA methyltransferase (EC 2.1.1.37)
																1180454	1193487	13033	1183011	1183409	1
																1180454	1193487	13033	1183516	1185528	-1	DNA topoisomerase III (EC 5.99.1.2) in PFGI-1-like cluster
																1180454	1193487	13033	1185804	1186256	-1	Single-stranded DNA-binding protein in PFGI-1-like cluster
																1180454	1193487	13033	1186325	1186852	-1	Integrase regulator R
																1180454	1193487	13033	1186849	1187625	-1	FIG141694: hypothetical protein in PFGI-1-like cluster
																1180454	1193487	13033	1187804	1189033	-1	FIG141751: hypothetical protein in PFGI-1-like cluster
																1180454	1193487	13033	1189037	1189597	-1	FIG004780: hypothetical protein in PFGI-1-like cluster
																1180454	1193487	13033	1189613	1191256	-1	Protein with ParB-like nuclease domain in PFGI-1-like cluster
																1180454	1193487	13033	1191249	1191506	-1	FIG034647: hypothetical protein in PFGI-1-like cluster
																1180454	1193487	13033	1191490	1192365	-1	Chromosome partitioning ATPase in PFGI-1-like cluster, ParA-like
																1180454	1193487	13033	1192407	1192619	-1	Transcriptional regulator in PFGI-1-like cluster
																1180454	1193487	13033	1192738	1193487	-1	FIG041388: hypothetical protein in PFGI-1-like cluster
															15	1518335	1524518	6183	1518335	1518511	-1
																1518335	1524518	6183	1518501	1518743	-1
																1518335	1524518	6183	1518740	1518979	-1
																1518335	1524518	6183	1518972	1520408	-1	DNA helicase (EC 3.6.4.12), phage-associated
																1518335	1524518	6183	1520405	1520911	-1	SAM-dependent methyltransferase
																1518335	1524518	6183	1520908	1521240	-1
																1518335	1524518	6183	1521331	1523499	-1	DNA polymerase, phage-associated
																1518335	1524518	6183	1523496	1523864	-1
																1518335	1524518	6183	1523854	1524069	-1
																1518335	1524518	6183	1524249	1524518	-1
															16	1536670	1568897	32227	1536670	1538331	1	Phage collar, head-to-tail connector protein
																1536670	1568897	32227	1538344	1538661	1
																1536670	1568897	32227	1538670	1539080	1	hypothetical protein
																1536670	1568897	32227	1539040	1539726	1
																1536670	1568897	32227	1539733	1540800	1	Bacteriophage FIG00465642: hypothetical protein
																1536670	1568897	32227	1540812	1541249	1
																1536670	1568897	32227	1541260	1541451	1
																1536670	1568897	32227	1541530	1542171	1
																1536670	1568897	32227	1542171	1544219	1	Bacteriophage FIG00948527: hypothetical protein
																1536670	1568897	32227	1544228	1544911	1
																1536670	1568897	32227	1544924	1547137	1	hypothetical protein
																1536670	1568897	32227	1547134	1554003	1	hypothetical protein
																1536670	1568897	32227	1554061	1555461	1	hypothetical protein
																1536670	1568897	32227	1555478	1556635	1	Phage tail fibers
																1536670	1568897	32227	1556664	1557038	1
																1536670	1568897	32227	1557326	1558327	1
																1536670	1568897	32227	1558550	1558849	1
																1536670	1568897	32227	1558846	1559325	1	Lysozyme (N-acetylmuramidase) family, (EC 3.2.1.17)
																1536670	1568897	32227	1559325	1559939	1
																1536670	1568897	32227	1560270	1561160	-1	Esterase/lipase/thioesterase family protein
																1536670	1568897	32227	1561157	1561606	-1
																1536670	1568897	32227	1561684	1562466	-1	Oxidoreductase, short-chain dehydrogenase/reductase family
																1536670	1568897	32227	1562493	1563017	-1	FIG002577: Putative lipoprotein precursor
																1536670	1568897	32227	1563014	1564270	-1	FIG097052: Sugar transporter
																1536670	1568897	32227	1564267	1564782	-1
																1536670	1568897	32227	1564784	1565998	-1	S-adenosyl-L-methionine dependent methyltransferase, similar to cyclopropane-fatty-acyl-phospholipid synthase
																1536670	1568897	32227	1565995	1566756	-1	Hypothetical protein COG3496
																1536670	1568897	32227	1566816	1568102	-1	Amine oxidase, flavin-containing
																1536670	1568897	32227	1568108	1568233	1
																1536670	1568897	32227	1568292	1568897	1	Transcriptional regulator, AcrR family
															17	1665479	1671775	6296	1665249	1665482	-1
																1665479	1671775	6296	1665479	1665736	-1
																1665479	1671775	6296	1665733	1667127	-1	DNA helicase (EC 3.6.4.12), phage-associated
																1665479	1671775	6296	1667124	1667387	-1
																1665479	1671775	6296	1667384	1667884	-1	SAM-dependent methyltransferase
																1665479	1671775	6296	1667881	1668234	-1	Phage protein
																1665479	1671775	6296	1668237	1670327	-1	DNA polymerase, phage-associated
																1665479	1671775	6296	1670324	1670674	-1
																1665479	1671775	6296	1670870	1671775	-1	DNA recombination-dependent growth factor RdgC
															18	1671977	1683246	11269	1671977	1672528	-1	Phage protein
																1671977	1683246	11269	1672539	1672787	-1
																1671977	1683246	11269	1672784	1674139	-1	Phage protein
																1671977	1683246	11269	1674672	1674812	1
																1671977	1683246	11269	1675000	1675446	-1
																1671977	1683246	11269	1675449	1675871	-1
																1671977	1683246	11269	1675882	1676040	-1
																1671977	1683246	11269	1676052	1676780	-1
																1671977	1683246	11269	1676947	1677348	-1	hypothetical protein
																1671977	1683246	11269	1677350	1677592	-1
																1671977	1683246	11269	1677661	1678074	-1
																1671977	1683246	11269	1678167	1678403	1
																1671977	1683246	11269	1678400	1680646	1	DNA primase, phage associated
																1671977	1683246	11269	1680953	1681228	1
																1671977	1683246	11269	1681257	1681688	1
																1671977	1683246	11269	1681675	1683246	1	Bacteriophage terminase, large subunit
															19	1694883	1706478	11595	1694883	1701437	1	hypothetical protein
																1694883	1706478	11595	1701502	1703442	1	hypothetical protein formerly called flagellar hook-length control protein FliK
																1694883	1706478	11595	1703442	1704761	1	Retron-type RNA-directed DNA polymerase (EC 2.7.7.49)
																1694883	1706478	11595	1704758	1705177	1	hypothetical protein
																1694883	1706478	11595	1705187	1705483	1
																1694883	1706478	11595	1705480	1705770	1
																1694883	1706478	11595	1705808	1706233	1	hypothetical protein
																1694883	1706478	11595	1706230	1706478	1
															20	1758901	1782446	23545	1758901	1759683	1	IncW plasmid conjugative relaxase protein TrwC (TraI homolog)
																1758901	1782446	23545	1759764	1760360	1	hypothetical protein
																1758901	1782446	23545	1760353	1761375	1	hypothetical protein
																1758901	1782446	23545	1761847	1762146	1	Mobile element protein
																1758901	1782446	23545	1762199	1764775	1	hypothetical protein
																1758901	1782446	23545	1764780	1766009	1	Exonuclease SbcD
																1758901	1782446	23545	1766021	1769266	1	Exonuclease SbcC
																1758901	1782446	23545	1769303	1769554	-1
																1758901	1782446	23545	1769584	1770003	1
																1758901	1782446	23545	1770000	1771118	1	Mobile element protein
																1758901	1782446	23545	1771518	1771838	-1
																1758901	1782446	23545	1771857	1771997	1
																1758901	1782446	23545	1772004	1772705	-1	hypothetical protein
																1758901	1782446	23545	1772721	1773455	-1	hypothetical protein
																1758901	1782446	23545	1773483	1776599	-1	Type I restriction-modification system, restriction subunit R (EC 3.1.21.3)
																1758901	1782446	23545	1776612	1777496	-1	hypothetical protein
																1758901	1782446	23545	1777493	1778446	-1	hypothetical protein
																1758901	1782446	23545	1778443	1779639	-1	Type I restriction-modification system, specificity subunit S
																1758901	1782446	23545	1779639	1781450	-1	Type I restriction-modification system, DNA-methyltransferase subunit M (EC 2.1.1.72)
																1758901	1782446	23545	1781498	1781665	-1
																1758901	1782446	23545	1781828	1781974	1
																1758901	1782446	23545	1782132	1782446	-1	hypothetical protein
															21	1877216	1882781	5565	1877216	1877575	1	Flp pilus assembly protein, pilin Flp
																1877216	1882781	5565	1877576	1878880	1	hypothetical protein
																1877216	1882781	5565	1878882	1879601	1
																1877216	1882781	5565	1879598	1880323	1
																1877216	1882781	5565	1880320	1881351	1	Flp pilus assembly protein RcpC/CpaB
																1877216	1882781	5565	1881348	1882781	1	Putative outer membrane protein
															22	2150267	2158258	7991	2150267	2150776	-1	hypothetical protein
																2150267	2158258	7991	2150878	2151123	-1
																2150267	2158258	7991	2151129	2151257	-1
																2150267	2158258	7991	2151358	2151639	-1
																2150267	2158258	7991	2151785	2154463	-1	DNA polymerase I (EC 2.7.7.7)
																2150267	2158258	7991	2154460	2154765	-1
																2150267	2158258	7991	2154762	2154983	-1
																2150267	2158258	7991	2155135	2155638	-1
																2150267	2158258	7991	2155635	2156867	-1	Integrase
																2150267	2158258	7991	2157245	2158258	1
															23	2247699	2254341	6642	2247699	2248331	1	LemA family protein
																2247699	2254341	6642	2248328	2249185	1	Beta-propeller domains of methanol dehydrogenase type
																2247699	2254341	6642	2249188	2249688	1	FIG004694: Hypothetical protein
																2247699	2254341	6642	2250032	2252464	1	Lead, cadmium, zinc and mercury transporting ATPase (EC 3.6.3.3) (EC 3.6.3.5); Copper-translocating P-type ATPase (EC 3.6.3.4)
																2247699	2254341	6642	2252515	2254341	1	Dihydroxyacid dehydratase/phosphogluconate dehydratase
															24	2291261	2297230	5969	2291261	2291440	-1
																2291261	2297230	5969	2291664	2292500	1	hypothetical protein
																2291261	2297230	5969	2292500	2293330	1	hypothetical protein
																2291261	2297230	5969	2293394	2297230	1	hypothetical protein
															25	2386109	2399410	13301	2386109	2388910	1	Pellicle/biofilm biosynthesis protein PelA, glycosyl hydrolase/deacetylase
																2386109	2399410	13301	2388903	2392682	1	hypothetical protein
																2386109	2399410	13301	2392701	2393237	1	Pellicle/biofilm biosynthesis outer membrane lipoprotein PelC
																2386109	2399410	13301	2393326	2394612	1	hypothetical protein
																2386109	2399410	13301	2394609	2395619	1	hypothetical protein
																2386109	2399410	13301	2395616	2397181	1	Pellicle/biofilm biosynthesis protein PelF, CAZy glycosyltransferase family 4
																2386109	2399410	13301	2397169	2398545	1	Pellicle/biofilm biosynthesis inner membrane protein PelG, MATE family transporter
																2386109	2399410	13301	2398556	2399410	1	Extracellular Matrix protein PelA
															26	2839556	2851234	11678	2839556	2840875	1	Pyrimidine permease
																2839556	2851234	11678	2840910	2841053	-1	Transposase
																2839556	2851234	11678	2841146	2842792	-1	Heat shock protein 60 kDa family chaperone GroEL
																2839556	2851234	11678	2842830	2843117	-1	Heat shock protein 10 kDa family chaperone GroES
																2839556	2851234	11678	2843327	2843758	1
																2839556	2851234	11678	2844033	2844578	-1	hypothetical protein
																2839556	2851234	11678	2845026	2846039	-1	Integrase/recombinase, RitC
																2839556	2851234	11678	2846032	2847009	-1	Integrase/recombinase, RitB
																2839556	2851234	11678	2847006	2848232	-1	Integrase/recombinase, RitA
																2839556	2851234	11678	2848255	2848419	1
																2839556	2851234	11678	2848485	2848730	1	YefM protein (antitoxin to YoeB)
																2839556	2851234	11678	2848727	2848990	1	YoeB toxin protein
																2839556	2851234	11678	2849621	2850529	-1	Potassium voltage-gated channel subfamily KQT; possible potassium channel, VIC family
																2839556	2851234	11678	2851121	2851234	1
															27	2965478	2969942	4464	2965478	2965945	1	hypothetical protein
																2965478	2969942	4464	2966114	2966725	1	Membrane proteins related to metalloendopeptidases
																2965478	2969942	4464	2966773	2967258	1	hypothetical protein
																2965478	2969942	4464	2967369	2969318	-1	Heat shock protein HtpX; FIG017973: domain of unknown function
																2965478	2969942	4464	2969346	2969942	-1	LemA protein
															28	2972823	2977612	4789	2972823	2973179	1
																2972823	2977612	4789	2973185	2973592	1
																2972823	2977612	4789	2973713	2974078	-1
																2972823	2977612	4789	2974080	2974496	-1	CopG protein
																2972823	2977612	4789	2974831	2976783	1	Cytochrome c-type biogenesis protein DsbD, protein-disulfide reductase (EC 1.8.1.8)
																2972823	2977612	4789	2976767	2977612	-1	Multicopper oxidase
															29	3084254	3101441	17187	3084254	3085021	1
																3084254	3101441	17187	3085096	3086610	1
																3084254	3101441	17187	3086884	3087072	1
																3084254	3101441	17187	3086769	3086885	-1
																3084254	3101441	17187	3087303	3087692	1
																3084254	3101441	17187	3087723	3088751	1	hypothetical protein
																3084254	3101441	17187	3091678	3092994	1	Predicted hydroxymethylpyrimidine transporter CytX
																3084254	3101441	17187	3093181	3093402	-1
																3084254	3101441	17187	3093443	3093658	1
																3084254	3101441	17187	3093679	3094722	1	Mobile element protein
																3084254	3101441	17187	3094793	3095626	-1	Putative transposase InsK for insertion sequence element IS150
																3084254	3101441	17187	3095626	3096153	-1	Mobile element protein
																3084254	3101441	17187	3096304	3097581	1	Sea24
																3084254	3101441	17187	3097593	3098420	-1	Putative transposase InsK for insertion sequence element IS150
																3084254	3101441	17187	3098453	3098980	-1	Transposase
																3084254	3101441	17187	3099065	3099922	-1	Mobile element protein
																3084254	3101441	17187	3099976	3100299	-1	Insertion element IS401 (Burkholderia multivorans) transposase
																3084254	3101441	17187	3100356	3101441	-1	Translation elongation factor Tu

## Sheet: FW104-7C03
FW104-7C03	Island Viewer				VRProfile				PHASTER						IslandViewer Results
Island #	Start	End	Length	Genes	Start	End	Length	Element	Start	End	Length	Genes			Island	Island Start	Island End	Length	Gene Start	Gene End	Strand	Product
1	158965	163644	4679	3											1	158965	163644	4679	158965	159279	1
2	165314	174708	9394	9												158965	163644	4679	159471	162458	-1	Type I restriction-modification system, restriction subunit R (EC 3.1.21.3)
3	252591	257207	4616	9	252591	252857	266	IS								158965	163644	4679	162451	163644	-1	Type I restriction-modification system, specificity subunit S
4	274457	279456	4999	4	260965	306972	46007	GI							2	165314	174708	9394	165314	167218	-1	putative exonuclease
5	280710	288274	7564	6												165314	174708	9394	167215	168738	-1	Type I restriction-modification system, DNA-methyltransferase subunit M (EC 2.1.1.72)
6	295734	302999	7265	7												165314	174708	9394	168735	170237	-1	Type I restriction-modification system, DNA-methyltransferase subunit M (EC 2.1.1.72)
7	303055	315645	12590	18												165314	174708	9394	170234	170431	-1	hypothetical protein
8	345276	352905	7629	9												165314	174708	9394	170500	171576	-1
9	498306	515187	16881	14	510949	524066	13117	GI								165314	174708	9394	171579	172355	-1
10	594580	629575	34995	35	609614	619365	9751	GI								165314	174708	9394	172357	172554	-1
11	783530	856293	72763	78	791848	857871	66023	GI								165314	174708	9394	172691	173542	-1
12	905556	947047	41491	37	907691	948146	40455	GI								165314	174708	9394	173539	174708	-1	Integrase
13	1137255	1152904	15649	16	1139617	1155403	15786	Prophage							3	252591	257207	4616	252591	252857	-1	Transposase, IS3/IS911 family
14	1180157	1193489	13332	15												252591	257207	4616	252970	253164	-1	Mercuric resistence transcriptional repressor, MerD
15	1518337	1529379	11042	17	1517059	1561604	44545	Prophage	1515802	1561604	45802	51				252591	257207	4616	253182	254867	-1	Mercuric ion reductase (EC 1.16.1.1)
16	1537114	1569341	32227	30												252591	257207	4616	254907	255329	-1	Mercuric transport protein, MerC
17	1665692	1672218	6526	9	1658948	1710976	52028	Prophage	1661554	1707100	45546	46				252591	257207	4616	255360	255632	-1	Periplasmic mercury(+2) binding protein, MerP
18	1672982	1683689	10707	15												252591	257207	4616	255645	255995	-1	Mercuric transport protein, MerT
19	1695326	1706921	11595	7												252591	257207	4616	256067	256501	1	Mercuric resistance operon regulatory protein MerR
20	1759344	1782480	23136	21	1771961	1782480	10519	GI								252591	257207	4616	256498	256740	-1	MotA/TolQ/ExbB proton channel family protein
21	1884971	1898272	13301	8	1887765	1898272	10507	GI								252591	257207	4616	256773	257207	-1	CopG protein
22	2076864	2082429	5565	6											4	274457	279456	4999	274457	277132	-1	Aconitate hydratase (EC 4.2.1.3)
23	2349915	2357906	7991	10	2348867	2357906	9039	GI								274457	279456	4999	277419	278042	1	hypothetical protein
24	2400284	2406253	5969	4												274457	279456	4999	278125	278718	1	Undecaprenyl-diphosphatase BcrC (EC 3.6.1.27), conveys bacitracin resistance
25	2435580	2439783	4203	8	2435580	2468448	32868	GI								274457	279456	4999	278728	279456	-1	hypothetical protein
26	2443173	2449815	6642	5											5	280710	288274	7564	280710	281813	1	Glycerol-3-phosphate ABC transporter, ATP-binding protein UgpC (TC 3.A.1.1.3)
27	2879386	2891429	12043	16	2878530	2888427	9897	Prophage								280710	288274	7564	281837	283186	1
28	2982198	2986987	4789	6	2968808	2994332	25524	GI								280710	288274	7564	283239	284111	1	Maltodextrin ABC transporter, permease protein MdxF
29	2989868	2994332	4464	5												280710	288274	7564	284202	285041	1	Maltodextrin ABC transporter, permease protein MdxG
30	3094829	3100421	5592	8	3093323	3100421	7098	Prophage	3093784	3100421	6637	8				280710	288274	7564	285110	286630	1	Long-chain-fatty-acid--CoA ligase (EC 6.2.1.3)
			419639	435												280710	288274	7564	286673	288274	1	Oxidoreductase, GMC family
															6	295734	302999	7265	295734	297110	1	Uncharacterized MFS-type transporter
			Within Island #4		309463	311295	1832	IS								295734	302999	7265	297888	298187	1
					904032	904346	314	IS								295734	302999	7265	297216	297899	-1	Transcriptional regulator, GntR family
			Within Island #13		1146595	1147470	875	IS								295734	302999	7265	298184	299767	1	iron-sulphur protein
			Within Island #30		3095437	3100421	4984	IS								295734	302999	7265	299878	300864	1	Flavodoxin reductases (ferredoxin-NADPH reductases) family 1; Vanillate O-demethylase oxidoreductase (EC 1.14.13.-)
																295734	302999	7265	301027	301755	1
																295734	302999	7265	301752	302999	1	Alcohol dehydrogenase (EC 1.1.1.1)
	# IVPs classified as GIs	Sum of lengths for IVPs classified as GIs	Total # of genes in the IVPs classified as GIs	# IVPs classified as ICEs	Sum of lengths for IVPs classified as ICEs	Total # of genes in the IVPs classified as ICEs	# IVPs classified as prophages	Sum of lengths for IVPs classified as prophages	Total # of genes in the IVPs classified as prophages	# IVPs not categorized	Sum of lengths for all non-categorized IVPs	Total # of genes within non-categorized IVPs			7	303055	315645	12590	303055	304284	-1	Glycolate dehydrogenase (EC 1.1.99.14), iron-sulfur subunit GlcF
	15	263074	262	0	0	0	6	97985	105	6	46568	46				303055	315645	12590	304286	305440	-1	Glycolate dehydrogenase (EC 1.1.99.14), FAD-binding subunit GlcE
																303055	315645	12590	305440	306972	-1	Glycolate dehydrogenase (EC 1.1.99.14), subunit GlcD
																303055	315645	12590	307115	307849	1	Transcriptional regulator, GntR family
																303055	315645	12590	307982	308704	1	Transcriptional regulator, GntR family
																303055	315645	12590	308794	309375	1	Cysteine dioxygenase (EC 1.13.11.20)
																303055	315645	12590	309463	309729	1	Mobile element protein
																303055	315645	12590	309723	310130	1	Transposase
																303055	315645	12590	310178	310993	-1	Mobile element protein
																303055	315645	12590	311029	311295	-1	Transposase, IS3/IS911 family
																303055	315645	12590	311408	311602	-1	Mercuric resistence transcriptional repressor, MerD
																303055	315645	12590	311620	313305	-1	Mercuric ion reductase (EC 1.16.1.1)
																303055	315645	12590	313345	313767	-1	Mercuric transport protein, MerC
																303055	315645	12590	313798	314070	-1	Periplasmic mercury(+2) binding protein, MerP
																303055	315645	12590	314083	314433	-1	Mercuric transport protein, MerT
																303055	315645	12590	314505	314939	1	Mercuric resistance operon regulatory protein MerR
																303055	315645	12590	314936	315178	-1	MotA/TolQ/ExbB proton channel family protein
																303055	315645	12590	315211	315645	-1	CopG protein
															8	345276	352905	7629	345276	346163	1	Diaminopimelate epimerase (EC 5.1.1.7)
																345276	352905	7629	346160	346840	1	Protein of unknown function DUF484
																345276	352905	7629	346849	347814	1	Site-specific tyrosine recombinase XerC
																345276	352905	7629	347816	348625	-1	Zinc ABC transporter, substrate-binding protein ZnuA
																345276	352905	7629	348771	349706	-1	Zinc ABC transporter, permease protein ZnuB
																345276	352905	7629	349703	350521	-1	Zinc ABC transporter, ATP-binding protein ZnuC
																345276	352905	7629	350665	351162	1	Zinc uptake regulation protein Zur
																345276	352905	7629	351286	352386	1	Metal-binding GTPase YjiA
																345276	352905	7629	352465	352905	1	DksA family protein PA5536 (no Zn-finger)
															9	498306	515187	16881	498306	500126	-1	GTP-binding protein TypA/BipA
																498306	515187	16881	500123	500878	-1	tRNA pseudouridine(55) synthase (EC 5.4.99.25)
																498306	515187	16881	500914	501324	-1	Ribosome-binding factor A
																498306	515187	16881	501341	504355	-1	Translation initiation factor 2
																498306	515187	16881	504412	505896	-1	Transcription termination protein NusA
																498306	515187	16881	505893	506363	-1	Bacterial ribosome SSU maturation protein RimP
																498306	515187	16881	506602	508251	-1	LSU rRNA pseudouridine(2605) synthase (EC 5.4.99.22)
																498306	515187	16881	508286	508861	-1	Segregation and condensation protein B
																498306	515187	16881	509127	510125	1	Shufflon-specific DNA recombinase
																498306	515187	16881	510260	510748	-1
																498306	515187	16881	510949	511563	1	hypothetical protein
																498306	515187	16881	511890	512246	1
																498306	515187	16881	512383	513207	-1	hypothetical protein
																498306	515187	16881	513259	515187	-1	hypothetical protein
															10	594580	629575	34995	594580	595137	-1
																594580	629575	34995	595280	596923	-1	Acyl-CoA dehydrogenase
																594580	629575	34995	597030	597407	1	UPF0382 membrane protein YwdK
																594580	629575	34995	597501	598544	1	Adenosine deaminase (EC 3.5.4.4)
																594580	629575	34995	598550	599194	1	DNA-3-methyladenine glycosylase II (EC 3.2.2.21)
																594580	629575	34995	599512	599730	-1
																594580	629575	34995	599755	600288	1
																594580	629575	34995	600288	602078	1	Copper resistance protein CopC; Copper resistance protein CopD
																594580	629575	34995	602092	603753	1	Cardiolipin synthase (EC 2.7.8.-) phosphatidylethanolamine-utilizing, bacterial type ClsC
																594580	629575	34995	603798	604073	-1	hypothetical protein
																594580	629575	34995	604078	604389	-1
																594580	629575	34995	604657	605619	1	TRAP transporter solute receptor, TAXI family precursor
																594580	629575	34995	605624	607492	1	TRAP-type uncharacterized transport system, fused permease component
																594580	629575	34995	607621	608478	1	Flagellin FliC
																594580	629575	34995	608591	609598	1	hypothetical protein
																594580	629575	34995	609614	613258	-1	O-antigen biosynthesis protein
																594580	629575	34995	613396	614277	-1
																594580	629575	34995	614313	615218	-1	dTDP-glucose 4,6-dehydratase (EC 4.2.1.46)
																594580	629575	34995	615292	616419	-1	hypothetical protein
																594580	629575	34995	616406	618256	-1	TPP-requiring enzyme co-localized with putative O-antigen rfb gene cluster
																594580	629575	34995	618256	619365	-1	N-acetylneuraminate synthase (EC 2.5.1.56)
																594580	629575	34995	619732	620505	1	Glucose-1-phosphate cytidylyltransferase (EC 2.7.7.33)
																594580	629575	34995	620502	621605	1	CDP-glucose 4,6-dehydratase (EC 4.2.1.45)
																594580	629575	34995	621616	622944	1	CDP-4-dehydro-6-deoxy-D-glucose 3-dehydratase (EC 4.2.1.-)
																594580	629575	34995	623330	623683	-1	HIPA PROTEIN
																594580	629575	34995	623653	623832	-1	Mobile element protein
																594580	629575	34995	623853	624302	-1	HIPA PROTEIN
																594580	629575	34995	624376	624573	-1
																594580	629575	34995	624583	624882	-1
																594580	629575	34995	624932	625105	1
																594580	629575	34995	625154	625510	-1	RidA/YER057c/UK114 superfamily, group 2, YoaB-like protein
																594580	629575	34995	625547	626689	-1	Opine oxidase subunit B
																594580	629575	34995	626682	628115	-1	Opine oxidase subunit A
																594580	629575	34995	628108	628452	-1
																594580	629575	34995	628442	629575	-1	Opine oxidase subunit B2
															11	783530	856293	72763	783530	785392	1	Integrase
																783530	856293	72763	785389	785901	1	hypothetical protein
																783530	856293	72763	785901	787787	1	hypothetical protein
																783530	856293	72763	787780	789141	1	hypothetical protein
																783530	856293	72763	789450	790709	1	Cyclopropane-fatty-acyl-phospholipid synthase (EC 2.1.1.79)
																783530	856293	72763	790938	791564	-1	Phosphoglycerate mutase (EC 5.4.2.11)
																783530	856293	72763	791584	791736	-1
																783530	856293	72763	791848	792801	-1	Transcriptional regulator, LysR family
																783530	856293	72763	792986	793351	-1	hypothetical protein
																783530	856293	72763	793358	793741	-1	Fluoride ion transporter CrcB
																783530	856293	72763	794204	795580	1	Enolase (EC 4.2.1.11)
																783530	856293	72763	795615	797150	1	MutS domain protein, family 5
																783530	856293	72763	797147	798727	1	MutS domain protein, family 4
																783530	856293	72763	798714	799919	-1	hypothetical protein
																783530	856293	72763	799934	800467	-1
																783530	856293	72763	800464	800748	-1
																783530	856293	72763	800904	801239	-1
																783530	856293	72763	801732	802829	-1	Cell division protein ZapE
																783530	856293	72763	802976	803107	-1
																783530	856293	72763	803349	803822	-1	hypothetical protein
																783530	856293	72763	804374	804979	-1	hypothetical protein
																783530	856293	72763	805217	805837	1	hypothetical protein
																783530	856293	72763	806047	807354	1	Citrate synthase (si) (EC 2.3.3.1)
																783530	856293	72763	807916	808878	1	Hydrogenase-4 component C
																783530	856293	72763	808878	809546	1	Hydrogenase-4 component E
																783530	856293	72763	809546	811000	1	Hydrogenase-4 component F
																783530	856293	72763	810997	812574	1	hypothetical protein
																783530	856293	72763	812574	813272	1	hypothetical protein
																783530	856293	72763	813269	815386	1	Hydrogenase-4 component B
																783530	856293	72763	815478	816023	1	Inorganic pyrophosphatase (EC 3.6.1.1)
																783530	856293	72763	816054	817898	-1	Pyruvate/2-oxoglutarate dehydrogenase complex, dihydrolipoamide acyltransferase (E2) component, and related enzymes
																783530	856293	72763	818083	818682	-1
																783530	856293	72763	818774	819193	1
																783530	856293	72763	819302	819562	1
																783530	856293	72763	819555	819989	1	hypothetical protein
																783530	856293	72763	820016	820372	1	FIG00976384: hypothetical protein
																783530	856293	72763	820390	821907	-1	putative membrane protein
																783530	856293	72763	821923	822279	-1	hypothetical protein
																783530	856293	72763	822276	823670	-1	hypothetical protein
																783530	856293	72763	823678	824613	-1	FIG00956406: hypothetical protein
																783530	856293	72763	824610	825041	-1
																783530	856293	72763	825172	825942	-1	Protein-disulfide isomerase
																783530	856293	72763	825958	828846	-1	Type IV secretory pathway, VirB4 components
																783530	856293	72763	828846	829298	-1	putative lipoprotein
																783530	856293	72763	829279	830682	-1	putative exported protein
																783530	856293	72763	830672	831583	-1	FIG01212985: hypothetical protein
																783530	856293	72763	831580	832269	-1	Possible exported protein
																783530	856293	72763	832266	832676	-1	FIG01210734: hypothetical protein
																783530	856293	72763	832690	833046	-1	hypothetical protein
																783530	856293	72763	833058	833291	-1	hypothetical protein
																783530	856293	72763	833288	833686	-1	Candidate type III effector Hop protein
																783530	856293	72763	833875	834777	-1	Transcriptional regulator, LysR family
																783530	856293	72763	834840	834941	-1
																783530	856293	72763	834977	836131	1	Dienelactone hydrolase and related enzymes
																783530	856293	72763	836158	837411	1	Putative transcriptional regulator
																783530	856293	72763	837520	838569	1	Cinnamyl alcohol dehydrogenase/reductase (EC 1.1.1.195); Alcohol dehydrogenase (EC 1.1.1.1)
																783530	856293	72763	838641	839390	-1	putative membrane protein
																783530	856293	72763	839390	841579	-1	Coupling protein VirD4, ATPase required for T-DNA transfer
																783530	856293	72763	841584	842090	-1	FIG00954712: hypothetical protein
																783530	856293	72763	842123	842728	-1	hypothetical protein
																783530	856293	72763	842710	843441	-1	probable exported protein STY4558
																783530	856293	72763	843454	844047	-1	Methyl-accepting chemotaxis protein
																783530	856293	72763	844044	844610	-1	PilL protein
																783530	856293	72763	844847	845545	1	hypothetical protein
																783530	856293	72763	845553	847826	-1	Superfamily II DNA/RNA helicases, SNF2 family
																783530	856293	72763	847969	848274	-1
																783530	856293	72763	848378	848689	-1	FIG146805: Plasmid related protein
																783530	856293	72763	848793	849902	-1	FIG023873: Plasmid related protein
																783530	856293	72763	849991	850647	-1	FIG026997: Hypothetical protein
																783530	856293	72763	850768	851109	-1	hypothetical protein
																783530	856293	72763	851186	851593	-1	FIG046709: Hypothetical protein
																783530	856293	72763	851696	852037	-1	FIG036757: Plasmid-related protein
																783530	856293	72763	852130	852819	-1	FIG034376: Hypothetical protein
																783530	856293	72763	852879	853835	-1	FIG049434: Periplasmic protein TonB, links inner and outer membranes
																783530	856293	72763	854261	854428	-1
																783530	856293	72763	854425	855237	-1	FIG076676: Hypothetical protein
																783530	856293	72763	855424	855570	-1
																783530	856293	72763	855577	856293	-1	hypothetical protein
															12	905556	947047	41491	905556	905732	-1
																905556	947047	41491	905945	906358	-1	Transcriptional regulator, HxlR family
																905556	947047	41491	906412	907302	1	NAD(P)H dehydrogenase (quinone) 2 (EC 1.6.5.2)
																905556	947047	41491	907691	908227	1
																905556	947047	41491	908227	909399	1	hypothetical protein
																905556	947047	41491	909612	910712	1	hypothetical protein
																905556	947047	41491	910755	912029	-1
																905556	947047	41491	912099	913934	-1	polysaccharide biosynthesis protein CapD
																905556	947047	41491	914111	914707	-1	Undecaprenyl-phosphate galactosephosphotransferase (EC 2.7.8.6)
																905556	947047	41491	914704	915867	-1	Aminotransferase, DegT/DnrJ/EryC1/StrS family
																905556	947047	41491	915871	916488	-1	hypothetical protein
																905556	947047	41491	916498	917706	-1
																905556	947047	41491	917707	918837	-1	UDP-N-acetyl-L-fucosamine synthase (EC 5.1.3.28)
																905556	947047	41491	918862	919995	-1	WbjC
																905556	947047	41491	919999	921045	-1	UDP-N-acetylglucosamine 4,6-dehydratase (EC 4.2.1.135)
																905556	947047	41491	921038	922258	-1	hypothetical protein
																905556	947047	41491	922258	923301	-1
																905556	947047	41491	923486	924493	-1	hemolytic protein HlpA-like
																905556	947047	41491	924684	925898	-1	Membrane protein involved in the export of O-antigen, teichoic acid lipoteichoic acids
																905556	947047	41491	926633	927115	-1
																905556	947047	41491	927576	927914	-1	Transcriptional regulator, MarR family
																905556	947047	41491	928060	930306	-1	hypothetical protein
																905556	947047	41491	930561	930914	-1
																905556	947047	41491	931072	931578	-1	hypothetical protein
																905556	947047	41491	931582	931776	-1
																905556	947047	41491	931780	932352	-1
																905556	947047	41491	932551	934035	-1	Unknown substrate:proton symporter
																905556	947047	41491	934468	935358	1	hypothetical protein
																905556	947047	41491	935366	936301	1	hypothetical protein
																905556	947047	41491	936311	937333	1	hypothetical protein
																905556	947047	41491	937442	940804	-1	Error-prone repair homolog of DNA polymerase III alpha subunit (EC 2.7.7.7)
																905556	947047	41491	940849	942195	-1	DNA polymerase-like protein PA0670
																905556	947047	41491	942376	943590	1	Uncharacterized MFS-type transporter
																905556	947047	41491	943571	944869	-1	Homogentisate 1,2-dioxygenase (EC 1.13.11.5)
																905556	947047	41491	945169	945435	1	hypothetical protein
																905556	947047	41491	945595	946437	-1	RecA/RadA recombinase
																905556	947047	41491	946700	947047	-1	Chemotaxis protein CheV (EC 2.7.3.-)
															13	1137255	1152904	15649	1137255	1137476	-1	Membrane protein insertion efficiency factor YidD
																1137255	1152904	15649	1137470	1137847	-1	Ribonuclease P protein component (EC 3.1.26.5)
																1137255	1152904	15649	1137878	1138012	-1	LSU ribosomal protein L34p
																1137255	1152904	15649	1138184	1139611	1	Chromosomal replication initiator protein DnaA
																1137255	1152904	15649	1139617	1140726	1	DNA polymerase III beta subunit (EC 2.7.7.7)
																1137255	1152904	15649	1140765	1143218	1	DNA gyrase subunit B (EC 5.99.1.3)
																1137255	1152904	15649	1143404	1145218	1	Overcoming lysogenization defect protein Old
																1137255	1152904	15649	1145548	1146429	1	hypothetical protein
																1137255	1152904	15649	1146595	1147470	-1	Mobile element protein
																1137255	1152904	15649	1147467	1147757	-1	Mobile element protein
																1137255	1152904	15649	1147841	1148383	-1	DinB family protein
																1137255	1152904	15649	1148646	1149116	-1	hypothetical protein
																1137255	1152904	15649	1149333	1149962	1	Phage integrase
																1137255	1152904	15649	1150628	1151188	-1	Gll1166 protein
																1137255	1152904	15649	1151690	1152361	-1	Transcriptional regulator, AcrR family
																1137255	1152904	15649	1152467	1152904	1	PhnB protein; putative DNA binding 3-demethylubiquinone-9 3-methyltransferase domain protein
															14	1180157	1193489	13332	1180157	1180390	1	Translation elongation factor Tu
																1180157	1193489	13332	1180456	1181013	-1	FIG01218499: hypothetical protein
																1180157	1193489	13332	1181255	1182994	-1	Cytosine-specific DNA methyltransferase (EC 2.1.1.37)
																1180157	1193489	13332	1183013	1183411	1
																1180157	1193489	13332	1183518	1185530	-1	DNA topoisomerase III (EC 5.99.1.2) in PFGI-1-like cluster
																1180157	1193489	13332	1185806	1186258	-1	Single-stranded DNA-binding protein in PFGI-1-like cluster
																1180157	1193489	13332	1186327	1186854	-1	Integrase regulator R
																1180157	1193489	13332	1186851	1187627	-1	FIG141694: hypothetical protein in PFGI-1-like cluster
																1180157	1193489	13332	1187806	1189035	-1	FIG141751: hypothetical protein in PFGI-1-like cluster
																1180157	1193489	13332	1189039	1189599	-1	FIG004780: hypothetical protein in PFGI-1-like cluster
																1180157	1193489	13332	1189615	1191258	-1	Protein with ParB-like nuclease domain in PFGI-1-like cluster
																1180157	1193489	13332	1191251	1191508	-1	FIG034647: hypothetical protein in PFGI-1-like cluster
																1180157	1193489	13332	1191492	1192367	-1	Chromosome partitioning ATPase in PFGI-1-like cluster, ParA-like
																1180157	1193489	13332	1192409	1192621	-1	Transcriptional regulator in PFGI-1-like cluster
																1180157	1193489	13332	1192740	1193489	-1	FIG041388: hypothetical protein in PFGI-1-like cluster
															15	1518337	1529379	11042	1518337	1518513	-1
																1518337	1529379	11042	1518503	1518745	-1
																1518337	1529379	11042	1518742	1518981	-1
																1518337	1529379	11042	1518974	1520410	-1	DNA helicase (EC 3.6.4.12), phage-associated
																1518337	1529379	11042	1520407	1520913	-1	SAM-dependent methyltransferase
																1518337	1529379	11042	1520910	1521242	-1
																1518337	1529379	11042	1521333	1523501	-1	DNA polymerase, phage-associated
																1518337	1529379	11042	1523498	1523866	-1
																1518337	1529379	11042	1523856	1524071	-1
																1518337	1529379	11042	1524251	1524520	-1
																1518337	1529379	11042	1524529	1525113	-1	Phage protein
																1518337	1529379	11042	1525124	1525327	-1
																1518337	1529379	11042	1525324	1526652	-1	Phage protein
																1518337	1529379	11042	1526645	1527961	-1	hypothetical protein
																1518337	1529379	11042	1527964	1528449	-1
																1518337	1529379	11042	1528487	1529239	-1
																1518337	1529379	11042	1529236	1529379	-1
															16	1537114	1569341	32227	1537114	1538775	1	Phage collar, head-to-tail connector protein
																1537114	1569341	32227	1538788	1539105	1
																1537114	1569341	32227	1539114	1539524	1	hypothetical protein
																1537114	1569341	32227	1539484	1540170	1
																1537114	1569341	32227	1540177	1541244	1	Bacteriophage FIG00465642: hypothetical protein
																1537114	1569341	32227	1541256	1541693	1
																1537114	1569341	32227	1541704	1541895	1
																1537114	1569341	32227	1541974	1542615	1
																1537114	1569341	32227	1542615	1544663	1	Bacteriophage FIG00948527: hypothetical protein
																1537114	1569341	32227	1544672	1545355	1
																1537114	1569341	32227	1545368	1547581	1	hypothetical protein
																1537114	1569341	32227	1547578	1554447	1	hypothetical protein
																1537114	1569341	32227	1554505	1555905	1	hypothetical protein
																1537114	1569341	32227	1555922	1557079	1	Phage tail fibers
																1537114	1569341	32227	1557108	1557482	1
																1537114	1569341	32227	1557770	1558771	1
																1537114	1569341	32227	1558994	1559293	1
																1537114	1569341	32227	1559290	1559769	1	Lysozyme (N-acetylmuramidase) family, (EC 3.2.1.17)
																1537114	1569341	32227	1559769	1560383	1
																1537114	1569341	32227	1560714	1561604	-1	Esterase/lipase/thioesterase family protein
																1537114	1569341	32227	1561601	1562050	-1
																1537114	1569341	32227	1562128	1562910	-1	Oxidoreductase, short-chain dehydrogenase/reductase family
																1537114	1569341	32227	1562937	1563461	-1	FIG002577: Putative lipoprotein precursor
																1537114	1569341	32227	1563458	1564714	-1	FIG097052: Sugar transporter
																1537114	1569341	32227	1564711	1565226	-1
																1537114	1569341	32227	1565228	1566442	-1	S-adenosyl-L-methionine dependent methyltransferase, similar to cyclopropane-fatty-acyl-phospholipid synthase
																1537114	1569341	32227	1566439	1567200	-1	Hypothetical protein COG3496
																1537114	1569341	32227	1567260	1568546	-1	Amine oxidase, flavin-containing
																1537114	1569341	32227	1568552	1568677	1
																1537114	1569341	32227	1568736	1569341	1	Transcriptional regulator, AcrR family
															17	1665692	1672218	6526	1665692	1665925	-1
																1665692	1672218	6526	1665922	1666179	-1
																1665692	1672218	6526	1666176	1667570	-1	DNA helicase (EC 3.6.4.12), phage-associated
																1665692	1672218	6526	1667567	1667830	-1
																1665692	1672218	6526	1667827	1668327	-1	SAM-dependent methyltransferase
																1665692	1672218	6526	1668324	1668677	-1	Phage protein
																1665692	1672218	6526	1668680	1670770	-1	DNA polymerase, phage-associated
																1665692	1672218	6526	1670767	1671117	-1
																1665692	1672218	6526	1671313	1672218	-1	DNA recombination-dependent growth factor RdgC
															18	1672982	1683689	10707	1672982	1673230	-1
																1672982	1683689	10707	1673227	1674582	-1	Phage protein
																1672982	1683689	10707	1674649	1675446	-1	FIG00348919: hypothetical protein
																1672982	1683689	10707	1675443	1675889	-1
																1672982	1683689	10707	1675892	1676314	-1
																1672982	1683689	10707	1676325	1676483	-1
																1672982	1683689	10707	1676495	1677223	-1
																1672982	1683689	10707	1677390	1677791	-1	hypothetical protein
																1672982	1683689	10707	1677793	1678035	-1
																1672982	1683689	10707	1678104	1678517	-1
																1672982	1683689	10707	1678610	1678846	1
																1672982	1683689	10707	1678843	1681089	1	DNA primase, phage associated
																1672982	1683689	10707	1681396	1681671	1
																1672982	1683689	10707	1681700	1682131	1
																1672982	1683689	10707	1682118	1683689	1	Bacteriophage terminase, large subunit
															19	1695326	1706921	11595	1695326	1701880	1	hypothetical protein
																1695326	1706921	11595	1701945	1703885	1	hypothetical protein formerly called flagellar hook-length control protein FliK
																1695326	1706921	11595	1703885	1705204	1	Retron-type RNA-directed DNA polymerase (EC 2.7.7.49)
																1695326	1706921	11595	1705201	1705620	1	hypothetical protein
																1695326	1706921	11595	1705630	1705926	1
																1695326	1706921	11595	1706023	1706676	1	hypothetical protein
																1695326	1706921	11595	1706673	1706921	1
															20	1759344	1782480	23136	1759344	1760126	1	IncW plasmid conjugative relaxase protein TrwC (TraI homolog)
																1759344	1782480	23136	1760207	1760803	1	hypothetical protein
																1759344	1782480	23136	1760796	1761818	1	hypothetical protein
																1759344	1782480	23136	1762290	1762589	1	Mobile element protein
																1759344	1782480	23136	1762642	1765218	1	hypothetical protein
																1759344	1782480	23136	1765223	1766452	1	Exonuclease SbcD
																1759344	1782480	23136	1766464	1769709	1	Exonuclease SbcC
																1759344	1782480	23136	1769746	1769997	-1
																1759344	1782480	23136	1770027	1770446	1
																1759344	1782480	23136	1770443	1771561	1	Mobile element protein
																1759344	1782480	23136	1771961	1772281	-1
																1759344	1782480	23136	1772300	1772440	1
																1759344	1782480	23136	1772447	1773148	-1	hypothetical protein
																1759344	1782480	23136	1773164	1773898	-1	hypothetical protein
																1759344	1782480	23136	1773926	1777042	-1	Type I restriction-modification system, restriction subunit R (EC 3.1.21.3)
																1759344	1782480	23136	1777055	1777939	-1	hypothetical protein
																1759344	1782480	23136	1777936	1778889	-1	hypothetical protein
																1759344	1782480	23136	1778886	1780082	-1	Type I restriction-modification system, specificity subunit S
																1759344	1782480	23136	1780082	1781893	-1	Type I restriction-modification system, DNA-methyltransferase subunit M (EC 2.1.1.72)
																1759344	1782480	23136	1781941	1782108	-1
																1759344	1782480	23136	1782271	1782480	1
															21	1884971	1898272	13301	1884971	1887772	1	Pellicle/biofilm biosynthesis protein PelA, glycosyl hydrolase/deacetylase
																1884971	1898272	13301	1887765	1891544	1	hypothetical protein
																1884971	1898272	13301	1891563	1892099	1	Pellicle/biofilm biosynthesis outer membrane lipoprotein PelC
																1884971	1898272	13301	1892188	1893474	1	hypothetical protein
																1884971	1898272	13301	1893471	1894481	1	hypothetical protein
																1884971	1898272	13301	1894478	1896043	1	Pellicle/biofilm biosynthesis protein PelF, CAZy glycosyltransferase family 4
																1884971	1898272	13301	1896031	1897407	1	Pellicle/biofilm biosynthesis inner membrane protein PelG, MATE family transporter
																1884971	1898272	13301	1897418	1898272	1	Extracellular Matrix protein PelA
															22	2076864	2082429	5565	2076864	2077223	1	Flp pilus assembly protein, pilin Flp
																2076864	2082429	5565	2077224	2078528	1	hypothetical protein
																2076864	2082429	5565	2078530	2079249	1
																2076864	2082429	5565	2079246	2079971	1
																2076864	2082429	5565	2079968	2080999	1	Flp pilus assembly protein RcpC/CpaB
																2076864	2082429	5565	2080996	2082429	1	Putative outer membrane protein
															23	2349915	2357906	7991	2349915	2350424	-1	hypothetical protein
																2349915	2357906	7991	2350526	2350771	-1
																2349915	2357906	7991	2350777	2350905	-1
																2349915	2357906	7991	2351006	2351287	-1
																2349915	2357906	7991	2351433	2354111	-1	DNA polymerase I (EC 2.7.7.7)
																2349915	2357906	7991	2354108	2354413	-1
																2349915	2357906	7991	2354410	2354631	-1
																2349915	2357906	7991	2354783	2355286	-1
																2349915	2357906	7991	2355283	2356515	-1	Integrase
																2349915	2357906	7991	2356839	2357906	1
															24	2400284	2406253	5969	2400284	2404120	-1	hypothetical protein
																2400284	2406253	5969	2404184	2405014	-1	hypothetical protein
																2400284	2406253	5969	2405014	2405850	-1	hypothetical protein
																2400284	2406253	5969	2406074	2406253	1
															25	2435580	2439783	4203	2435580	2435816	1
																2435580	2439783	4203	2435886	2436371	-1	Cytochrome c family protein
																2435580	2439783	4203	2436452	2437033	-1	Membrane proteins related to metalloendopeptidases
																2435580	2439783	4203	2437189	2437428	-1
																2435580	2439783	4203	2437439	2437912	-1	hypothetical protein
																2435580	2439783	4203	2437923	2438423	-1	Multicopper oxidase
																2435580	2439783	4203	2438809	2439021	-1
																2435580	2439783	4203	2439109	2439783	-1	protein-S-isoprenylcysteine methyltransferase
															26	2443173	2449815	6642	2443173	2444999	-1	Dihydroxyacid dehydratase/phosphogluconate dehydratase
																2443173	2449815	6642	2445050	2447482	-1	Lead, cadmium, zinc and mercury transporting ATPase (EC 3.6.3.3) (EC 3.6.3.5); Copper-translocating P-type ATPase (EC 3.6.3.4)
																2443173	2449815	6642	2447826	2448326	-1	FIG004694: Hypothetical protein
																2443173	2449815	6642	2448329	2449186	-1	Beta-propeller domains of methanol dehydrogenase type
																2443173	2449815	6642	2449183	2449815	-1	LemA family protein
															27	2879386	2891429	12043	2879386	2880048	-1	2-hydroxychromene-2-carboxylate isomerase/DsbA-like thioredoxin domain
																2879386	2891429	12043	2880222	2880632	-1	Peptidyl-tRNA hydrolase ArfB (EC 3.1.1.29)
																2879386	2891429	12043	2880649	2880861	-1
																2879386	2891429	12043	2880928	2881068	-1
																2879386	2891429	12043	2881341	2882987	-1	Heat shock protein 60 kDa family chaperone GroEL
																2879386	2891429	12043	2883025	2883312	-1	Heat shock protein 10 kDa family chaperone GroES
																2879386	2891429	12043	2883522	2883953	1
																2879386	2891429	12043	2884228	2884773	-1	hypothetical protein
																2879386	2891429	12043	2885221	2886234	-1	Integrase/recombinase, RitC
																2879386	2891429	12043	2886227	2887204	-1	Integrase/recombinase, RitB
																2879386	2891429	12043	2887201	2888427	-1	Integrase/recombinase, RitA
																2879386	2891429	12043	2888450	2888614	1
																2879386	2891429	12043	2888680	2888925	1	YefM protein (antitoxin to YoeB)
																2879386	2891429	12043	2888922	2889185	1	YoeB toxin protein
																2879386	2891429	12043	2889816	2890724	-1	Potassium voltage-gated channel subfamily KQT; possible potassium channel, VIC family
																2879386	2891429	12043	2891316	2891429	1
															28	2982198	2986987	4789	2982198	2983043	1	Multicopper oxidase
																2982198	2986987	4789	2983027	2984979	-1	Cytochrome c-type biogenesis protein DsbD, protein-disulfide reductase (EC 1.8.1.8)
																2982198	2986987	4789	2985314	2985730	1	CopG protein
																2982198	2986987	4789	2985732	2986097	1
																2982198	2986987	4789	2986218	2986625	-1
																2982198	2986987	4789	2986631	2986987	-1
															29	2989868	2994332	4464	2989868	2990464	1	LemA protein
																2989868	2994332	4464	2990492	2992441	1	Heat shock protein HtpX; FIG017973: domain of unknown function
																2989868	2994332	4464	2992552	2993037	-1	hypothetical protein
																2989868	2994332	4464	2993085	2993696	-1	Membrane proteins related to metalloendopeptidases
																2989868	2994332	4464	2993865	2994332	-1	hypothetical protein
															30	3094829	3100421	5592	3094829	3094954	-1	hypothetical protein
																3094829	3100421	5592	3095267	3095437	1	Mobile element protein
																3094829	3100421	5592	3095437	3096270	1	Putative transposase InsK for insertion sequence element IS150
																3094829	3100421	5592	3096362	3097639	-1	Sea24
																3094829	3100421	5592	3097790	3098317	1	Transposase
																3094829	3100421	5592	3098350	3099156	1	Putative transposase InsK for insertion sequence element IS150
																3094829	3100421	5592	3099187	3099510	1	Insertion element IS401 (Burkholderia multivorans) transposase
																3094829	3100421	5592	3099564	3100421	1	Mobile element protein

## Sheet: FW104-12G02
FW104-12G02	Island Viewer				VRProfile				PHASTER						IslandViewer Results
Island #	Start	End	Length	Genes	Start	End	Length	Element	Start	End	Length	Genes			Island	Island Start	Island End	Length	Gene Start	Gene End	Strand	Product
1	158965	163644	4679	3											1	158965	163644	4679	158965	159279	1
2	165314	174708	9394	9												158965	163644	4679	159471	162458	-1	Type I restriction-modification system, restriction subunit R (EC 3.1.21.3)
3	252591	257207	4616	9	229593	487010	257417	ICE								158965	163644	4679	162451	163644	-1	Type I restriction-modification system, specificity subunit S
4	274457	279456	4999	4											2	165314	174708	9394	165314	167218	-1	putative exonuclease
5	280710	288274	7564	6												165314	174708	9394	167215	168738	-1	Type I restriction-modification system, DNA-methyltransferase subunit M (EC 2.1.1.72)
6	295734	302999	7265	7												165314	174708	9394	168735	170237	-1	Type I restriction-modification system, DNA-methyltransferase subunit M (EC 2.1.1.72)
7	303055	315645	12590	18												165314	174708	9394	170234	170431	-1	hypothetical protein
8	345276	352905	7629	9												165314	174708	9394	170500	171576	-1
9	445250	454883	9633	10												165314	174708	9394	171579	172355	-1
10	460848	467566	6718	6												165314	174708	9394	172357	172554	-1
11	473152	485608	12456	13												165314	174708	9394	172691	173542	-1
12	489702	496377	6675	8												165314	174708	9394	173539	174708	-1	Integrase
13	663137	696494	33357	34	675268	684933	9665	GI							3	252591	257207	4616	252591	252857	-1	Transposase, IS3/IS911 family
14	778337	792610	14273	12												252591	257207	4616	252970	253164	-1	Mercuric resistence transcriptional repressor, MerD
15	905556	947047	41491	37	907691	948146	40455	GI								252591	257207	4616	253182	254867	-1	Mercuric ion reductase (EC 1.16.1.1)
16	1137255	1152904	15649	16	1139617	1155403	15786	Prophage								252591	257207	4616	254907	255329	-1	Mercuric transport protein, MerC
17	1178559	1203409	24850	22	1182671	1192310	9639	GI								252591	257207	4616	255360	255632	-1	Periplasmic mercury(+2) binding protein, MerP
18	1269868	1289771	19903	27	1255514	1301199	45685	Prophage	1257549	1301199	43650	45				252591	257207	4616	255645	255995	-1	Mercuric transport protein, MerT
19	1394076	1405645	11569	16	1401149	1445694	44545	Prophage	1401185	1446951	45766	51				252591	257207	4616	256067	256501	1	Mercuric resistance operon regulatory protein MerR
20	1420138	1423965	3827	7												252591	257207	4616	256498	256740	-1	MotA/TolQ/ExbB proton channel family protein
21	1433001	1444011	11010	16												252591	257207	4616	256773	257207	-1	CopG protein
22	1807569	1820870	13301	8	1808434	1820870	12436	GI							4	274457	279456	4999	274457	277132	-1	Aconitate hydratase (EC 4.2.1.3)
23	2020385	2024520	4135	6												274457	279456	4999	277419	278042	1	hypothetical protein
24	2291724	2299715	7991	10	2290676	2299715	9039	GI								274457	279456	4999	278125	278718	1	Undecaprenyl-diphosphatase BcrC (EC 3.6.1.27), conveys bacitracin resistance
25	2389155	2395797	6642	5	2308811	2460517	151706	ICE								274457	279456	4999	278728	279456	-1	hypothetical protein
26	2432736	2438686	5950	4											5	280710	288274	7564	280710	281813	1	Glycerol-3-phosphate ABC transporter, ATP-binding protein UgpC (TC 3.A.1.1.3)
27	2823115	2836148	13033	15												280710	288274	7564	281837	283186	1	extracellular solute-binding protein, family 1
28	2879270	2891587	12317	16	2880156	2888585	8429	Prophage								280710	288274	7564	283239	284111	1	Maltodextrin ABC transporter, permease protein MdxF
29	2965741	2970205	4464	5	2966377	2984017	17640	GI								280710	288274	7564	284202	285041	1	Maltodextrin ABC transporter, permease protein MdxG
30	2973086	2977875	4789	6												280710	288274	7564	285110	286630	1	Long-chain-fatty-acid--CoA ligase (EC 6.2.1.3)
31	3084606	3088947	4341	5												280710	288274	7564	286673	288274	1	Oxidoreductase, GMC family
32	3094461	3101695	7234	9	3095054	3100560	5506	IS							6	295734	302999	7265	295734	297110	1	Uncharacterized MFS-type transporter
			354344	378												295734	302999	7265	297888	298187	1
																295734	302999	7265	297216	297899	-1	Transcriptional regulator, GntR family
			Witihin Island #7		309463	311295	1832	IS								295734	302999	7265	298184	299767	1	iron-sulphur protein
					904032	904346	314	IS								295734	302999	7265	299878	300864	1	Flavodoxin reductases (ferredoxin-NADPH reductases) family 1; Vanillate O-demethylase oxidoreductase (EC 1.14.13.-)
			Witihin Island #16		1146595	1147470	875	IS								295734	302999	7265	301027	301755	1
					2724042	2732416	8374	GI								295734	302999	7265	301752	302999	1	Alcohol dehydrogenase (EC 1.1.1.1)
															7	303055	315645	12590	303055	304284	-1	Glycolate dehydrogenase (EC 1.1.99.14), iron-sulfur subunit GlcF
																303055	315645	12590	304286	305440	-1	Glycolate dehydrogenase (EC 1.1.99.14), FAD-binding subunit GlcE
																303055	315645	12590	305440	306972	-1	Glycolate dehydrogenase (EC 1.1.99.14), subunit GlcD
	# IVPs classified as GIs	Sum of lengths for IVPs classified as GIs	Total # of genes in the IVPs classified as GIs	# IVPs classified as ICEs	Sum of lengths for IVPs classified as ICEs	Total # of genes in the IVPs classified as ICEs	# IVPs classified as prophages	Sum of lengths for IVPs classified as prophages	Total # of genes in the IVPs classified as prophages	# IVPs not categorized	Sum of lengths for all non-categorized IVPs	Total # of genes within non-categorized IVPs				303055	315645	12590	307115	307849	1	Transcriptional regulator, GntR family
	7	130243	122	11	86062	91	4	89416	96	7	56530	58				303055	315645	12590	307982	308704	1	Transcriptional regulator, GntR family
																303055	315645	12590	308794	309375	1	Cysteine dioxygenase (EC 1.13.11.20)
																303055	315645	12590	309463	309729	1	Mobile element protein
																303055	315645	12590	309723	310130	1	Transposase
																303055	315645	12590	310178	310993	-1	Mobile element protein
																303055	315645	12590	311029	311295	-1	Transposase, IS3/IS911 family
																303055	315645	12590	311408	311602	-1	Mercuric resistence transcriptional repressor, MerD
																303055	315645	12590	311620	313305	-1	Mercuric ion reductase (EC 1.16.1.1)
																303055	315645	12590	313345	313767	-1	Mercuric transport protein, MerC
																303055	315645	12590	313798	314070	-1	Periplasmic mercury(+2) binding protein, MerP
																303055	315645	12590	314083	314433	-1	Mercuric transport protein, MerT
																303055	315645	12590	314505	314939	1	Mercuric resistance operon regulatory protein MerR
																303055	315645	12590	314936	315178	-1	MotA/TolQ/ExbB proton channel family protein
																303055	315645	12590	315211	315645	-1	CopG protein
															8	345276	352905	7629	345276	346163	1	Diaminopimelate epimerase (EC 5.1.1.7)
																345276	352905	7629	346160	346840	1	Protein of unknown function DUF484
																345276	352905	7629	346849	347814	1	Site-specific tyrosine recombinase XerC
																345276	352905	7629	347816	348625	-1	Zinc ABC transporter, substrate-binding protein ZnuA
																345276	352905	7629	348771	349706	-1	Zinc ABC transporter, permease protein ZnuB
																345276	352905	7629	349703	350521	-1	Zinc ABC transporter, ATP-binding protein ZnuC
																345276	352905	7629	350665	351162	1	Zinc uptake regulation protein Zur
																345276	352905	7629	351286	352386	1	Metal-binding GTPase YjiA
																345276	352905	7629	352465	352905	1	DksA family protein PA5536 (no Zn-finger)
															9	445250	454883	9633	445250	445555	1
																445250	454883	9633	445698	447971	1	Superfamily II DNA/RNA helicases, SNF2 family
																445250	454883	9633	447979	448677	-1	hypothetical protein
																445250	454883	9633	448914	449480	1	PilL protein
																445250	454883	9633	449477	450070	1	Methyl-accepting chemotaxis protein
																445250	454883	9633	450083	450814	1	probable exported protein STY4558
																445250	454883	9633	450796	451401	1	hypothetical protein
																445250	454883	9633	451434	451940	1	FIG00954712: hypothetical protein
																445250	454883	9633	451945	454134	1	Coupling protein VirD4, ATPase required for T-DNA transfer
																445250	454883	9633	454134	454883	1	putative membrane protein
															10	460848	467566	6718	460848	461258	1	FIG01210734: hypothetical protein
																460848	467566	6718	461255	461944	1	Possible exported protein
																460848	467566	6718	461941	462852	1	FIG01212985: hypothetical protein
																460848	467566	6718	462842	464245	1	putative exported protein
																460848	467566	6718	464226	464678	1	putative lipoprotein
																460848	467566	6718	464678	467566	1	Type IV secretory pathway, VirB4 components
															11	473152	485608	12456	473152	473508	-1	FIG00976384: hypothetical protein
																473152	485608	12456	473535	473969	-1	hypothetical protein
																473152	485608	12456	473962	474222	-1
																473152	485608	12456	474331	474750	-1
																473152	485608	12456	474842	475441	1
																473152	485608	12456	475626	477470	1	Pyruvate/2-oxoglutarate dehydrogenase complex, dihydrolipoamide acyltransferase (E2) component, and related enzymes
																473152	485608	12456	477501	478046	-1	Inorganic pyrophosphatase (EC 3.6.1.1)
																473152	485608	12456	478138	480255	-1	Hydrogenase-4 component B
																473152	485608	12456	480252	480950	-1	hypothetical protein
																473152	485608	12456	480950	482527	-1	hypothetical protein
																473152	485608	12456	482524	483978	-1	Hydrogenase-4 component F
																473152	485608	12456	483978	484646	-1	Hydrogenase-4 component E
																473152	485608	12456	484646	485608	-1	Hydrogenase-4 component C
															12	489702	496377	6675	489702	490175	1	hypothetical protein
																489702	496377	6675	490417	490548	1
																489702	496377	6675	490695	491792	1	Cell division protein ZapE
																489702	496377	6675	492285	492620	1
																489702	496377	6675	492776	493060	1
																489702	496377	6675	493057	493590	1
																489702	496377	6675	493755	494810	1	hypothetical protein
																489702	496377	6675	494797	496377	-1	MutS domain protein, family 4
															13	663137	696494	33357	663137	663931	1	ABC-type spermidine/putrescine transport system, permease component II
																663137	696494	33357	663949	665082	1	Opine oxidase subunit B2
																663137	696494	33357	665072	665416	1
																663137	696494	33357	665409	666842	1	Opine oxidase subunit A
																663137	696494	33357	666835	667977	1	Opine oxidase subunit B
																663137	696494	33357	668014	668370	1	RidA/YER057c/UK114 superfamily, group 2, YoaB-like protein
																663137	696494	33357	668419	668592	-1
																663137	696494	33357	668642	668941	1
																663137	696494	33357	668951	669148	1
																663137	696494	33357	669222	669671	1	HIPA PROTEIN
																663137	696494	33357	669692	669871	1	Mobile element protein
																663137	696494	33357	669841	670194	1	HIPA PROTEIN
																663137	696494	33357	670580	671908	-1	CDP-4-dehydro-6-deoxy-D-glucose 3-dehydratase (EC 4.2.1.-)
																663137	696494	33357	671919	673022	-1	CDP-glucose 4,6-dehydratase (EC 4.2.1.45)
																663137	696494	33357	673019	673792	-1	Glucose-1-phosphate cytidylyltransferase (EC 2.7.7.33)
																663137	696494	33357	674159	675268	1	N-acetylneuraminate synthase (EC 2.5.1.56)
																663137	696494	33357	675268	677118	1	TPP-requiring enzyme co-localized with putative O-antigen rfb gene cluster
																663137	696494	33357	677105	678232	1	hypothetical protein
																663137	696494	33357	678306	679211	1	dTDP-glucose 4,6-dehydratase (EC 4.2.1.46)
																663137	696494	33357	679247	680128	1
																663137	696494	33357	680266	683910	1	O-antigen biosynthesis protein
																663137	696494	33357	683926	684933	-1	hypothetical protein
																663137	696494	33357	685046	685903	-1	Flagellin FliC
																663137	696494	33357	686032	687900	-1	TRAP-type uncharacterized transport system, fused permease component
																663137	696494	33357	687905	688867	-1	TRAP transporter solute receptor, TAXI family precursor
																663137	696494	33357	689135	689446	1
																663137	696494	33357	689451	689726	1	hypothetical protein
																663137	696494	33357	689771	691432	-1	Cardiolipin synthase (EC 2.7.8.-) phosphatidylethanolamine-utilizing, bacterial type ClsC
																663137	696494	33357	691446	693236	-1	Copper resistance protein CopC; Copper resistance protein CopD
																663137	696494	33357	693236	693769	-1
																663137	696494	33357	693794	694012	1
																663137	696494	33357	694330	694974	-1	DNA-3-methyladenine glycosylase II (EC 3.2.2.21)
																663137	696494	33357	694980	696023	-1	Adenosine deaminase (EC 3.5.4.4)
																663137	696494	33357	696117	696494	-1	UPF0382 membrane protein YwdK
															14	778337	792610	14273	778337	780265	1	hypothetical protein
																778337	792610	14273	780317	781141	1	hypothetical protein
																778337	792610	14273	781278	781634	-1
																778337	792610	14273	781961	782575	-1	hypothetical protein
																778337	792610	14273	782776	783264	1
																778337	792610	14273	783399	784397	-1	Shufflon-specific DNA recombinase
																778337	792610	14273	784663	785238	1	Segregation and condensation protein B
																778337	792610	14273	785273	786922	1	LSU rRNA pseudouridine(2605) synthase (EC 5.4.99.22)
																778337	792610	14273	787161	787631	1	Bacterial ribosome SSU maturation protein RimP
																778337	792610	14273	787628	789112	1	Transcription termination protein NusA
																778337	792610	14273	789169	792183	1	Translation initiation factor 2
																778337	792610	14273	792200	792610	1	Ribosome-binding factor A
															15	905556	947047	41491	905556	905732	-1
																905556	947047	41491	905945	906358	-1	Transcriptional regulator, HxlR family
																905556	947047	41491	906412	907302	1	NAD(P)H dehydrogenase (quinone) 2 (EC 1.6.5.2)
																905556	947047	41491	907691	908227	1
																905556	947047	41491	908227	909399	1	hypothetical protein
																905556	947047	41491	909612	910712	1	hypothetical protein
																905556	947047	41491	910755	912029	-1
																905556	947047	41491	912099	913934	-1	polysaccharide biosynthesis protein CapD
																905556	947047	41491	914111	914707	-1	Undecaprenyl-phosphate galactosephosphotransferase (EC 2.7.8.6)
																905556	947047	41491	914704	915867	-1	Aminotransferase, DegT/DnrJ/EryC1/StrS family
																905556	947047	41491	915871	916488	-1	hypothetical protein
																905556	947047	41491	916498	917706	-1
																905556	947047	41491	917707	918837	-1	UDP-N-acetyl-L-fucosamine synthase (EC 5.1.3.28)
																905556	947047	41491	918862	919995	-1	WbjC
																905556	947047	41491	919999	921045	-1	UDP-N-acetylglucosamine 4,6-dehydratase (EC 4.2.1.135)
																905556	947047	41491	921038	922258	-1	hypothetical protein
																905556	947047	41491	922258	923301	-1
																905556	947047	41491	923486	924493	-1	hemolytic protein HlpA-like
																905556	947047	41491	924684	925898	-1	Membrane protein involved in the export of O-antigen, teichoic acid lipoteichoic acids
																905556	947047	41491	926633	927115	-1
																905556	947047	41491	927576	927914	-1	Transcriptional regulator, MarR family
																905556	947047	41491	928060	930306	-1	hypothetical protein
																905556	947047	41491	930561	930914	-1
																905556	947047	41491	931072	931578	-1	hypothetical protein
																905556	947047	41491	931582	931776	-1
																905556	947047	41491	931780	932352	-1
																905556	947047	41491	932551	934035	-1	Unknown substrate:proton symporter
																905556	947047	41491	934468	935358	1	hypothetical protein
																905556	947047	41491	935366	936301	1	hypothetical protein
																905556	947047	41491	936311	937333	1	hypothetical protein
																905556	947047	41491	937442	940804	-1	Error-prone repair homolog of DNA polymerase III alpha subunit (EC 2.7.7.7)
																905556	947047	41491	940849	942195	-1	DNA polymerase-like protein PA0670
																905556	947047	41491	942376	943590	1	Uncharacterized MFS-type transporter
																905556	947047	41491	943571	944869	-1	Homogentisate 1,2-dioxygenase (EC 1.13.11.5)
																905556	947047	41491	945169	945435	1	hypothetical protein
																905556	947047	41491	945595	946437	-1	RecA/RadA recombinase
																905556	947047	41491	946700	947047	-1	Chemotaxis protein CheV (EC 2.7.3.-)
															16	1137255	1152904	15649	1137255	1137476	-1	Membrane protein insertion efficiency factor YidD
																1137255	1152904	15649	1137470	1137847	-1	Ribonuclease P protein component (EC 3.1.26.5)
																1137255	1152904	15649	1137878	1138012	-1	LSU ribosomal protein L34p
																1137255	1152904	15649	1138184	1139611	1	Chromosomal replication initiator protein DnaA
																1137255	1152904	15649	1139617	1140726	1	DNA polymerase III beta subunit (EC 2.7.7.7)
																1137255	1152904	15649	1140765	1143218	1	DNA gyrase subunit B (EC 5.99.1.3)
																1137255	1152904	15649	1143404	1145218	1	Overcoming lysogenization defect protein Old
																1137255	1152904	15649	1145548	1146429	1	hypothetical protein
																1137255	1152904	15649	1146595	1147470	-1	Mobile element protein
																1137255	1152904	15649	1147467	1147757	-1	Mobile element protein
																1137255	1152904	15649	1147841	1148383	-1	DinB family protein
																1137255	1152904	15649	1148646	1149116	-1	hypothetical protein
																1137255	1152904	15649	1149333	1149962	1	Phage integrase
																1137255	1152904	15649	1150628	1151188	-1	Gll1166 protein
																1137255	1152904	15649	1151690	1152361	-1	Transcriptional regulator, AcrR family
																1137255	1152904	15649	1152467	1152904	1	PhnB protein; putative DNA binding 3-demethylubiquinone-9 3-methyltransferase domain protein
															17	1178559	1203409	24850	1178559	1179497	1	Chromosome (plasmid) partitioning protein ParB
																1178559	1203409	24850	1180157	1180375	1	Translation elongation factor Tu
																1178559	1203409	24850	1180645	1180812	1
																1178559	1203409	24850	1180860	1182671	1	Type I restriction-modification system, DNA-methyltransferase subunit M (EC 2.1.1.72)
																1178559	1203409	24850	1182671	1183867	1	Type I restriction-modification system, specificity subunit S
																1178559	1203409	24850	1183864	1184817	1	hypothetical protein
																1178559	1203409	24850	1184814	1185698	1	hypothetical protein
																1178559	1203409	24850	1185711	1188827	1	Type I restriction-modification system, restriction subunit R (EC 3.1.21.3)
																1178559	1203409	24850	1188855	1189589	1	hypothetical protein
																1178559	1203409	24850	1189605	1190306	1	hypothetical protein
																1178559	1203409	24850	1190313	1190453	-1
																1178559	1203409	24850	1190472	1190792	1
																1178559	1203409	24850	1191192	1192310	-1	Mobile element protein
																1178559	1203409	24850	1192307	1192726	-1
																1178559	1203409	24850	1192756	1193007	1
																1178559	1203409	24850	1193044	1196289	-1	Exonuclease SbcC
																1178559	1203409	24850	1196301	1197530	-1	Exonuclease SbcD
																1178559	1203409	24850	1197535	1200111	-1	hypothetical protein
																1178559	1203409	24850	1200164	1200463	-1	Mobile element protein
																1178559	1203409	24850	1200935	1201957	-1	hypothetical protein
																1178559	1203409	24850	1201950	1202546	-1	hypothetical protein
																1178559	1203409	24850	1202627	1203409	-1	IncW plasmid conjugative relaxase protein TrwC (TraI homolog)
															18	1269868	1289771	19903	1269868	1272201	-1	Bacteriophage FIG00948527: hypothetical protein
																1269868	1289771	19903	1272194	1272796	-1
																1269868	1289771	19903	1272864	1273121	-1
																1269868	1289771	19903	1273132	1273596	-1	hypothetical protein
																1269868	1289771	19903	1273633	1274637	-1	Bacteriophage FIG00465642: hypothetical protein
																1269868	1289771	19903	1274650	1275171	-1	hypothetical protein
																1269868	1289771	19903	1275326	1275688	-1
																1269868	1289771	19903	1275736	1276068	-1	hypothetical protein
																1269868	1289771	19903	1276078	1277802	-1	Phage collar, head-to-tail connector protein
																1269868	1289771	19903	1277803	1278129	-1
																1269868	1289771	19903	1278132	1278590	-1	hypothetical protein
																1269868	1289771	19903	1278583	1279053	-1
																1269868	1289771	19903	1279064	1280635	-1	Bacteriophage terminase, large subunit
																1269868	1289771	19903	1280622	1281053	-1
																1269868	1289771	19903	1281082	1281357	-1
																1269868	1289771	19903	1281664	1283910	-1	DNA primase, phage associated
																1269868	1289771	19903	1283907	1284143	-1
																1269868	1289771	19903	1284236	1284649	1
																1269868	1289771	19903	1284718	1284960	1
																1269868	1289771	19903	1284962	1285363	1	hypothetical protein
																1269868	1289771	19903	1285530	1286258	1
																1269868	1289771	19903	1286270	1286428	1
																1269868	1289771	19903	1286439	1286861	1
																1269868	1289771	19903	1286864	1287310	1
																1269868	1289771	19903	1287498	1287638	-1
																1269868	1289771	19903	1288171	1289526	1	Phage protein
																1269868	1289771	19903	1289523	1289771	1
															19	1394076	1405645	11569	1394076	1394201	-1
																1394076	1405645	11569	1394207	1395493	1	Amine oxidase, flavin-containing
																1394076	1405645	11569	1395553	1396314	1	Hypothetical protein COG3496
																1394076	1405645	11569	1396311	1397525	1	S-adenosyl-L-methionine dependent methyltransferase, similar to cyclopropane-fatty-acyl-phospholipid synthase
																1394076	1405645	11569	1397527	1398042	1
																1394076	1405645	11569	1398039	1399295	1	FIG097052: Sugar transporter
																1394076	1405645	11569	1399292	1399816	1	FIG002577: Putative lipoprotein precursor
																1394076	1405645	11569	1399843	1400625	1	Oxidoreductase, short-chain dehydrogenase/reductase family
																1394076	1405645	11569	1400703	1401152	1
																1394076	1405645	11569	1401149	1402039	1	Esterase/lipase/thioesterase family protein
																1394076	1405645	11569	1402370	1402984	-1
																1394076	1405645	11569	1402984	1403463	-1	Lysozyme (N-acetylmuramidase) family, (EC 3.2.1.17)
																1394076	1405645	11569	1403460	1403759	-1
																1394076	1405645	11569	1403756	1404013	-1
																1394076	1405645	11569	1403982	1404983	-1
																1394076	1405645	11569	1405271	1405645	-1
															20	1420138	1423965	3827	1420138	1420779	-1
																1420138	1423965	3827	1420858	1421049	-1
																1420138	1423965	3827	1421060	1421497	-1
																1420138	1423965	3827	1421509	1422576	-1	Bacteriophage FIG00465642: hypothetical protein
																1420138	1423965	3827	1422583	1423269	-1
																1420138	1423965	3827	1423229	1423639	-1	hypothetical protein
																1420138	1423965	3827	1423648	1423965	-1
															21	1433001	1444011	11010	1433001	1433231	1	hypothetical protein
																1433001	1444011	11010	1433374	1433517	1
																1433001	1444011	11010	1433514	1434266	1
																1433001	1444011	11010	1434304	1434789	1
																1433001	1444011	11010	1434792	1436108	1	hypothetical protein
																1433001	1444011	11010	1436101	1437429	1	Phage protein
																1433001	1444011	11010	1437426	1437629	1
																1433001	1444011	11010	1437640	1438224	1	Phage protein
																1433001	1444011	11010	1438233	1438502	1
																1433001	1444011	11010	1438682	1438897	1
																1433001	1444011	11010	1438887	1439255	1
																1433001	1444011	11010	1439252	1441420	1	DNA polymerase, phage-associated
																1433001	1444011	11010	1441511	1441843	1
																1433001	1444011	11010	1441840	1442346	1	SAM-dependent methyltransferase
																1433001	1444011	11010	1442343	1443779	1	DNA helicase (EC 3.6.4.12), phage-associated
																1433001	1444011	11010	1443772	1444011	1
															22	1807569	1820870	13301	1807569	1808423	-1	Extracellular Matrix protein PelA
																1807569	1820870	13301	1808434	1809810	-1	Pellicle/biofilm biosynthesis inner membrane protein PelG, MATE family transporter
																1807569	1820870	13301	1809798	1811363	-1	Pellicle/biofilm biosynthesis protein PelF, CAZy glycosyltransferase family 4
																1807569	1820870	13301	1811360	1812370	-1	hypothetical protein
																1807569	1820870	13301	1812367	1813653	-1	hypothetical protein
																1807569	1820870	13301	1813742	1814278	-1	Pellicle/biofilm biosynthesis outer membrane lipoprotein PelC
																1807569	1820870	13301	1814297	1818076	-1	hypothetical protein
																1807569	1820870	13301	1818069	1820870	-1	Pellicle/biofilm biosynthesis protein PelA, glycosyl hydrolase/deacetylase
															23	2020385	2024520	4135	2018955	2020388	-1	Putative outer membrane protein
																2020385	2024520	4135	2020385	2021416	-1	Flp pilus assembly protein RcpC/CpaB
																2020385	2024520	4135	2021413	2022138	-1
																2020385	2024520	4135	2022135	2022854	-1
																2020385	2024520	4135	2022856	2024160	-1	hypothetical protein
																2020385	2024520	4135	2024161	2024520	-1	Flp pilus assembly protein, pilin Flp
															24	2291724	2299715	7991	2291724	2292233	-1	hypothetical protein
																2291724	2299715	7991	2292335	2292580	-1
																2291724	2299715	7991	2292586	2292714	-1
																2291724	2299715	7991	2292815	2293096	-1
																2291724	2299715	7991	2293242	2295920	-1	DNA polymerase I (EC 2.7.7.7)
																2291724	2299715	7991	2295917	2296222	-1
																2291724	2299715	7991	2296219	2296440	-1
																2291724	2299715	7991	2296592	2297095	-1
																2291724	2299715	7991	2297092	2298324	-1	Integrase
																2291724	2299715	7991	2298702	2299715	1
															25	2389155	2395797	6642	2389155	2389787	1	LemA family protein
																2389155	2395797	6642	2389784	2390641	1	Beta-propeller domains of methanol dehydrogenase type
																2389155	2395797	6642	2390644	2391144	1	FIG004694: Hypothetical protein
																2389155	2395797	6642	2391488	2393920	1	Lead, cadmium, zinc and mercury transporting ATPase (EC 3.6.3.3) (EC 3.6.3.5); Copper-translocating P-type ATPase (EC 3.6.3.4)
																2389155	2395797	6642	2393971	2395797	1	Dihydroxyacid dehydratase/phosphogluconate dehydratase
															26	2432736	2438686	5950	2432736	2432942	-1
																2432736	2438686	5950	2433120	2433956	1	hypothetical protein
																2432736	2438686	5950	2433956	2434786	1	hypothetical protein
																2432736	2438686	5950	2434850	2438686	1	hypothetical protein
															27	2823115	2836148	13033	2823115	2823672	-1	FIG01218499: hypothetical protein
																2823115	2836148	13033	2823753	2823917	-1
																2823115	2836148	13033	2825642	2826070	1
																2823115	2836148	13033	2823914	2825653	-1	Cytosine-specific DNA methyltransferase (EC 2.1.1.37)
																2823115	2836148	13033	2826177	2828189	-1	DNA topoisomerase III (EC 5.99.1.2) in PFGI-1-like cluster
																2823115	2836148	13033	2828465	2828917	-1	Single-stranded DNA-binding protein in PFGI-1-like cluster
																2823115	2836148	13033	2828986	2829513	-1	Integrase regulator R
																2823115	2836148	13033	2829510	2830286	-1	FIG141694: hypothetical protein in PFGI-1-like cluster
																2823115	2836148	13033	2830465	2831694	-1	FIG141751: hypothetical protein in PFGI-1-like cluster
																2823115	2836148	13033	2831698	2832258	-1	FIG004780: hypothetical protein in PFGI-1-like cluster
																2823115	2836148	13033	2832274	2833917	-1	Protein with ParB-like nuclease domain in PFGI-1-like cluster
																2823115	2836148	13033	2833910	2834167	-1	FIG034647: hypothetical protein in PFGI-1-like cluster
																2823115	2836148	13033	2834151	2835026	-1	Chromosome partitioning ATPase in PFGI-1-like cluster, ParA-like
																2823115	2836148	13033	2835068	2835280	-1	Transcriptional regulator in PFGI-1-like cluster
																2823115	2836148	13033	2835399	2836148	-1	FIG041388: hypothetical protein in PFGI-1-like cluster
															28	2879270	2891587	12317	2879270	2880046	1	Septum site-determining protein MinC
																2879270	2891587	12317	2880156	2880971	1	Septum site-determining protein MinD
																2879270	2891587	12317	2880974	2881237	1	Cell division topological specificity factor MinE
																2879270	2891587	12317	2881315	2881452	1
																2879270	2891587	12317	2881499	2883145	-1	Heat shock protein 60 kDa family chaperone GroEL
																2879270	2891587	12317	2883183	2883470	-1	Heat shock protein 10 kDa family chaperone GroES
																2879270	2891587	12317	2883680	2884111	1
																2879270	2891587	12317	2884386	2884931	-1	hypothetical protein
																2879270	2891587	12317	2885379	2886392	-1	Integrase/recombinase, RitC
																2879270	2891587	12317	2886385	2887362	-1	Integrase/recombinase, RitB
																2879270	2891587	12317	2887359	2888585	-1	Integrase/recombinase, RitA
																2879270	2891587	12317	2888608	2888772	1
																2879270	2891587	12317	2888838	2889083	1	YefM protein (antitoxin to YoeB)
																2879270	2891587	12317	2889080	2889343	1	YoeB toxin protein
																2879270	2891587	12317	2889974	2890882	-1	Potassium voltage-gated channel subfamily KQT; possible potassium channel, VIC family
																2879270	2891587	12317	2891474	2891587	1
															29	2965741	2970205	4464	2965741	2966208	1	hypothetical protein
																2965741	2970205	4464	2966377	2966988	1	Membrane proteins related to metalloendopeptidases
																2965741	2970205	4464	2967036	2967521	1	hypothetical protein
																2965741	2970205	4464	2967632	2969581	-1	Heat shock protein HtpX; FIG017973: domain of unknown function
																2965741	2970205	4464	2969609	2970205	-1	LemA protein
															30	2973086	2977875	4789	2973086	2973442	1
																2973086	2977875	4789	2973448	2973855	1
																2973086	2977875	4789	2973976	2974341	-1
																2973086	2977875	4789	2974343	2974759	-1	CopG protein
																2973086	2977875	4789	2975094	2977046	1	Cytochrome c-type biogenesis protein DsbD, protein-disulfide reductase (EC 1.8.1.8)
																2973086	2977875	4789	2977030	2977875	-1	Multicopper oxidase
															31	3084606	3088947	4341	3084606	3085634	-1	hypothetical protein
																3084606	3088947	4341	3085665	3086054	-1
																3084606	3088947	4341	3086285	3086473	-1
																3084606	3088947	4341	3086747	3088261	-1
																3084606	3088947	4341	3088336	3088947	-1
															32	3094461	3101695	7234	3094461	3094676	-1
																3094461	3101695	7234	3094717	3094938	1
																3094461	3101695	7234	3095054	3095887	-1	Putative transposase InsK for insertion sequence element IS150
																3094461	3101695	7234	3095887	3096414	-1	Mobile element protein
																3094461	3101695	7234	3096556	3097842	1	Sea24
																3094461	3101695	7234	3097946	3098473	1	Transposase
																3094461	3101695	7234	3098506	3099435	1	Putative transposase InsK for insertion sequence element IS150
																3094461	3101695	7234	3100237	3100560	-1	Insertion element IS401 (Burkholderia multivorans) transposase
																3094461	3101695	7234	3100610	3101695	1	Translation elongation factor Tu

## Sheet: FW104-7G2B
FW104-7G2B	Island Viewer				VRProfile				PHASTER						IslandViewer Results
Island #	Start	End	Length	Genes	Start	End	Length	Element	Start	End	Length	Genes			Island	Island start	Island end	Length	Gene start	Gene end	Strand	Product
1	120102	132225	12123	17	123985	125817	1832	IS							1	120102	132225	12123	120102	120344	1	MotA/TolQ/ExbB proton channel family protein
2	132281	139546	7265	7												120102	132225	12123	120341	120775	-1	Mercuric resistance operon regulatory protein MerR
3	147006	154570	7564	6	148650	174483	25833	GI								120102	132225	12123	120847	121197	1	Mercuric transport protein, MerT
4	155824	160823	4999	4			0									120102	132225	12123	121210	121482	1	Periplasmic mercury(+2) binding protein, MerP
5	178540	182689	4149	8	182423	182689	266	IS								120102	132225	12123	121513	121935	1	Mercuric transport protein, MerC
6	260572	281686	21114	16	262726	281686	18960	GI								120102	132225	12123	121975	123660	1	Mercuric ion reductase (EC 1.16.1.1)
7	445250	454883	9633	10												120102	132225	12123	123678	123872	1	Mercuric resistence transcriptional repressor, MerD
8	460848	467566	6718	6												120102	132225	12123	123985	124251	1	Transposase, IS3/IS911 family
9	473152	485608	12456	13	475626	509994	34368	ICE								120102	132225	12123	124287	125102	1	Mobile element protein
10	663137	696494	33357	34	675268	684933	9665	GI								120102	132225	12123	125150	125557	-1	Transposase
11	778337	792610	14273	12												120102	132225	12123	125551	125817	-1	Mobile element protein
12	1160733	1170704	9971	11												120102	132225	12123	125905	126486	-1	Cysteine dioxygenase (EC 1.13.11.20)
13	1196242	1207284	11042	17	1194964	1239509	44545	Prophage	1193707	1239521	45814	51				120102	132225	12123	126576	127298	-1	Transcriptional regulator, GntR family
14	1215019	1247246	32227	30												120102	132225	12123	127431	128165	-1	Transcriptional regulator, GntR family
15	1343597	1350123	6526	9	1336853	1391914	55061	Prophage	1339459	1396728	57269	46				120102	132225	12123	128308	129840	1	Glycolate dehydrogenase (EC 1.1.99.14), subunit GlcD
16	1350887	1361383	10496	15												120102	132225	12123	129840	130994	1	Glycolate dehydrogenase (EC 1.1.99.14), FAD-binding subunit GlcE
17	1373020	1384615	11595	8												120102	132225	12123	130996	132225	1	Glycolate dehydrogenase (EC 1.1.99.14), iron-sulfur subunit GlcF
18	1437038	1502039	65001	59	1449655	1503138	53483	GI							2	132281	139546	7265	132281	133528	-1	Alcohol dehydrogenase (EC 1.1.1.1)
19	1692179	1707828	15649	16	1694541	1710327	15786	IS								132281	139546	7265	133525	134253	-1
20	1830791	1836356	5565	6												132281	139546	7265	134416	135402	-1	Flavodoxin reductases (ferredoxin-NADPH reductases) family 1; Vanillate O-demethylase oxidoreductase (EC 1.14.13.-)
21	2103560	2111551	7991	10	2102512	2111551	9039	GI								132281	139546	7265	135513	137096	-1	iron-sulphur protein
22	2153930	2159899	5969	4												132281	139546	7265	137381	138064	1	Transcriptional regulator, GntR family
23	2189226	2193429	4203	8	2189226	2222094	32868	GI								132281	139546	7265	137093	137392	-1
24	2196819	2203461	6642	5			0									132281	139546	7265	138170	139546	-1	Uncharacterized MFS-type transporter
25	2368752	2382053	13301	8	2368752	2382053	13301	GI							3	147006	154570	7564	147006	148607	-1	Oxidoreductase, GMC family
26	2832775	2844453	11678	14	2822342	2841451	19109	Prophage								147006	154570	7564	148650	150170	-1	Long-chain-fatty-acid--CoA ligase (EC 6.2.1.3)
27	2981039	2985828	4789	6	2961323	2993173	31850	GI								147006	154570	7564	150239	151078	-1	Maltodextrin ABC transporter, permease protein MdxG
28	2988709	2993173	4464	5			0									147006	154570	7564	151169	152041	-1	Maltodextrin ABC transporter, permease protein MdxF
29	3091994	3100635	8641	11	3090930	3100635	9705	Prophage								147006	154570	7564	152094	153443	-1	extracellular solute-binding protein, family 1
			369401	375												147006	154570	7564	153467	154570	-1	Glycerol-3-phosphate ABC transporter, ATP-binding protein UgpC (TC 3.A.1.1.3)
															4	155824	160823	4999	155824	156552	1	hypothetical protein
			Within Island #29		3092587	3099817	7230	IS								155824	160823	4999	156562	157155	-1	Undecaprenyl-diphosphatase BcrC (EC 3.6.1.27), conveys bacitracin resistance
																155824	160823	4999	157238	157861	-1	hypothetical protein
																155824	160823	4999	158148	160823	1	Aconitate hydratase (EC 4.2.1.3)
	# IVPs classified as GIs	Sum of lengths for IVPs classified as GIs	Total # of genes in the IVPs classified as GIs	# IVPs classified as ICEs	Sum of lengths for IVPs classified as ICEs	Total # of genes in the IVPs classified as ICEs	# IVPs classified as prophages	Sum of lengths for IVPs classified as prophages	Total # of genes in the IVPs classified as prophages	# IVPs not categorized	Sum of lengths for all non-categorized IVPs	Total # of genes within non-categorized IVPs			5	178540	182689	4149	178540	178782	1	MotA/TolQ/ExbB proton channel family protein
	11	173425	161	1	12456	13	5	103083	97	7	59394	56				178540	182689	4149	178779	179213	-1	Mercuric resistance operon regulatory protein MerR
																178540	182689	4149	179285	179635	1	Mercuric transport protein, MerT
																178540	182689	4149	179648	179920	1	Periplasmic mercury(+2) binding protein, MerP
																178540	182689	4149	179951	180373	1	Mercuric transport protein, MerC
																178540	182689	4149	180413	182098	1	Mercuric ion reductase (EC 1.16.1.1)
																178540	182689	4149	182116	182310	1	Mercuric resistence transcriptional repressor, MerD
																178540	182689	4149	182423	182689	1	Transposase, IS3/IS911 family
															6	260572	281686	21114	260572	261741	1	Integrase
																260572	281686	21114	261738	262589	1
																260572	281686	21114	262726	262923	1
																260572	281686	21114	262925	263701	1
																260572	281686	21114	263704	264780	1
																260572	281686	21114	264849	265046	1	hypothetical protein
																260572	281686	21114	265043	266545	1	Type I restriction-modification system, DNA-methyltransferase subunit M (EC 2.1.1.72)
																260572	281686	21114	266542	268065	1	Type I restriction-modification system, DNA-methyltransferase subunit M (EC 2.1.1.72)
																260572	281686	21114	268062	269966	1	putative exonuclease
																260572	281686	21114	269963	271636	1	ATP-dependent DNA helicase pcrA (EC 3.6.1.-)
																260572	281686	21114	271636	272829	1	Type I restriction-modification system, specificity subunit S
																260572	281686	21114	272822	275809	1	Type I restriction-modification system, restriction subunit R (EC 3.1.21.3)
																260572	281686	21114	276001	276315	-1
																260572	281686	21114	276318	278027	1	ATP-dependent DNA helicase RecG-related protein
																260572	281686	21114	278130	279956	1	FIG131328: Predicted ATP-dependent endonuclease of the OLD family
																260572	281686	21114	279953	281686	1	ATP-dependent DNA helicase UvrD/PcrA
															7	445250	454883	9633	445250	445555	1
																445250	454883	9633	445698	447971	1	Superfamily II DNA/RNA helicases, SNF2 family
																445250	454883	9633	447979	448677	-1	hypothetical protein
																445250	454883	9633	448914	449480	1	PilL protein
																445250	454883	9633	449477	450070	1	Methyl-accepting chemotaxis protein
																445250	454883	9633	450083	450814	1	probable exported protein STY4558
																445250	454883	9633	450796	451401	1	hypothetical protein
																445250	454883	9633	451434	451940	1	FIG00954712: hypothetical protein
																445250	454883	9633	451945	454134	1	Coupling protein VirD4, ATPase required for T-DNA transfer
																445250	454883	9633	454134	454883	1	putative membrane protein
															8	460848	467566	6718	460848	461258	1	FIG01210734: hypothetical protein
																460848	467566	6718	461255	461944	1	Possible exported protein
																460848	467566	6718	461941	462852	1	FIG01212985: hypothetical protein
																460848	467566	6718	462842	464245	1	putative exported protein
																460848	467566	6718	464226	464678	1	putative lipoprotein
																460848	467566	6718	464678	467566	1	Type IV secretory pathway, VirB4 components
															9	473152	485608	12456	473152	473508	-1	FIG00976384: hypothetical protein
																473152	485608	12456	473535	473969	-1	hypothetical protein
																473152	485608	12456	473962	474222	-1
																473152	485608	12456	474331	474750	-1
																473152	485608	12456	474842	475441	1
																473152	485608	12456	475626	477470	1	Pyruvate/2-oxoglutarate dehydrogenase complex, dihydrolipoamide acyltransferase (E2) component, and related enzymes
																473152	485608	12456	477501	478046	-1	Inorganic pyrophosphatase (EC 3.6.1.1)
																473152	485608	12456	478138	480255	-1	Hydrogenase-4 component B
																473152	485608	12456	480252	480950	-1	hypothetical protein
																473152	485608	12456	480950	482527	-1	hypothetical protein
																473152	485608	12456	482524	483978	-1	Hydrogenase-4 component F
																473152	485608	12456	483978	484646	-1	Hydrogenase-4 component E
																473152	485608	12456	484646	485608	-1	Hydrogenase-4 component C
															10	663137	696494	33357	663137	663931	1	ABC-type spermidine/putrescine transport system, permease component II
																663137	696494	33357	663949	665082	1	Opine oxidase subunit B2
																663137	696494	33357	665072	665416	1
																663137	696494	33357	665409	666842	1	Opine oxidase subunit A
																663137	696494	33357	666835	667977	1	Opine oxidase subunit B
																663137	696494	33357	668014	668370	1	RidA/YER057c/UK114 superfamily, group 2, YoaB-like protein
																663137	696494	33357	668419	668592	-1
																663137	696494	33357	668642	668941	1
																663137	696494	33357	668951	669148	1
																663137	696494	33357	669192	669671	1	HIPA PROTEIN
																663137	696494	33357	669692	669871	1	Mobile element protein
																663137	696494	33357	669841	670194	1	HIPA PROTEIN
																663137	696494	33357	670580	671908	-1	CDP-4-dehydro-6-deoxy-D-glucose 3-dehydratase (EC 4.2.1.-)
																663137	696494	33357	671919	673022	-1	CDP-glucose 4,6-dehydratase (EC 4.2.1.45)
																663137	696494	33357	673019	673792	-1	Glucose-1-phosphate cytidylyltransferase (EC 2.7.7.33)
																663137	696494	33357	674159	675268	1	N-acetylneuraminate synthase (EC 2.5.1.56)
																663137	696494	33357	675268	677118	1	TPP-requiring enzyme co-localized with putative O-antigen rfb gene cluster
																663137	696494	33357	677105	678232	1	hypothetical protein
																663137	696494	33357	678306	679211	1	dTDP-glucose 4,6-dehydratase (EC 4.2.1.46)
																663137	696494	33357	679247	680128	1
																663137	696494	33357	680266	683910	1	O-antigen biosynthesis protein
																663137	696494	33357	683926	684933	-1	hypothetical protein
																663137	696494	33357	685046	685903	-1	Flagellin FliC
																663137	696494	33357	686032	687900	-1	TRAP-type uncharacterized transport system, fused permease component
																663137	696494	33357	687905	688867	-1	TRAP transporter solute receptor, TAXI family precursor
																663137	696494	33357	689135	689446	1
																663137	696494	33357	689451	689726	1	hypothetical protein
																663137	696494	33357	689771	691432	-1	Cardiolipin synthase (EC 2.7.8.-) phosphatidylethanolamine-utilizing, bacterial type ClsC
																663137	696494	33357	691446	693236	-1	Copper resistance protein CopC; Copper resistance protein CopD
																663137	696494	33357	693236	693769	-1
																663137	696494	33357	693794	694012	1
																663137	696494	33357	694330	694974	-1	DNA-3-methyladenine glycosylase II (EC 3.2.2.21)
																663137	696494	33357	694980	696023	-1	Adenosine deaminase (EC 3.5.4.4)
																663137	696494	33357	696117	696494	-1	UPF0382 membrane protein YwdK
															11	778337	792610	14273	778337	780265	1	hypothetical protein
																778337	792610	14273	780317	781141	1	hypothetical protein
																778337	792610	14273	781278	781634	-1
																778337	792610	14273	781961	782575	-1	hypothetical protein
																778337	792610	14273	782776	783264	1
																778337	792610	14273	783399	784397	-1	Shufflon-specific DNA recombinase
																778337	792610	14273	784663	785238	1	Segregation and condensation protein B
																778337	792610	14273	785273	786922	1	LSU rRNA pseudouridine(2605) synthase (EC 5.4.99.22)
																778337	792610	14273	787161	787631	1	Bacterial ribosome SSU maturation protein RimP
																778337	792610	14273	787628	789112	1	Transcription termination protein NusA
																778337	792610	14273	789169	792183	1	Translation initiation factor 2
																778337	792610	14273	792200	792610	1	Ribosome-binding factor A
															12	1160733	1170704	9971	1160733	1161482	1	FIG041388: hypothetical protein in PFGI-1-like cluster
																1160733	1170704	9971	1161601	1161813	1	Transcriptional regulator in PFGI-1-like cluster
																1160733	1170704	9971	1161855	1162730	1	Chromosome partitioning ATPase in PFGI-1-like cluster, ParA-like
																1160733	1170704	9971	1162714	1162971	1	FIG034647: hypothetical protein in PFGI-1-like cluster
																1160733	1170704	9971	1162964	1164607	1	Protein with ParB-like nuclease domain in PFGI-1-like cluster
																1160733	1170704	9971	1164623	1165183	1	FIG004780: hypothetical protein in PFGI-1-like cluster
																1160733	1170704	9971	1165187	1166416	1	FIG141751: hypothetical protein in PFGI-1-like cluster
																1160733	1170704	9971	1166595	1167371	1	FIG141694: hypothetical protein in PFGI-1-like cluster
																1160733	1170704	9971	1167368	1167895	1	Integrase regulator R
																1160733	1170704	9971	1167964	1168416	1	Single-stranded DNA-binding protein in PFGI-1-like cluster
																1160733	1170704	9971	1168692	1170704	1	DNA topoisomerase III (EC 5.99.1.2) in PFGI-1-like cluster
															13	1196242	1207284	11042	1196242	1196418	-1
																1196242	1207284	11042	1196408	1196650	-1
																1196242	1207284	11042	1196647	1196886	-1
																1196242	1207284	11042	1196879	1198315	-1	DNA helicase (EC 3.6.4.12), phage-associated
																1196242	1207284	11042	1198312	1198818	-1	SAM-dependent methyltransferase
																1196242	1207284	11042	1198815	1199147	-1
																1196242	1207284	11042	1199238	1201406	-1	DNA polymerase, phage-associated
																1196242	1207284	11042	1201403	1201771	-1
																1196242	1207284	11042	1201761	1201976	-1
																1196242	1207284	11042	1202156	1202425	-1
																1196242	1207284	11042	1202434	1203018	-1	Phage protein
																1196242	1207284	11042	1203029	1203232	-1
																1196242	1207284	11042	1203229	1204557	-1	Phage protein
																1196242	1207284	11042	1204550	1205866	-1	hypothetical protein
																1196242	1207284	11042	1205869	1206354	-1
																1196242	1207284	11042	1206392	1207144	-1
																1196242	1207284	11042	1207141	1207284	-1
															14	1215019	1247246	32227	1215019	1216680	1	Phage collar, head-to-tail connector protein
																1215019	1247246	32227	1216693	1217010	1
																1215019	1247246	32227	1217019	1217429	1	hypothetical protein
																1215019	1247246	32227	1217389	1218075	1
																1215019	1247246	32227	1218082	1219149	1	Bacteriophage FIG00465642: hypothetical protein
																1215019	1247246	32227	1219161	1219598	1
																1215019	1247246	32227	1219609	1219800	1
																1215019	1247246	32227	1219879	1220520	1
																1215019	1247246	32227	1220520	1222568	1	Bacteriophage FIG00948527: hypothetical protein
																1215019	1247246	32227	1222577	1223260	1
																1215019	1247246	32227	1223273	1225486	1	hypothetical protein
																1215019	1247246	32227	1225483	1232352	1	hypothetical protein
																1215019	1247246	32227	1232410	1233810	1	hypothetical protein
																1215019	1247246	32227	1233827	1234984	1	Phage tail fibers
																1215019	1247246	32227	1235013	1235387	1
																1215019	1247246	32227	1235675	1236676	1
																1215019	1247246	32227	1236899	1237198	1
																1215019	1247246	32227	1237195	1237674	1	Lysozyme (N-acetylmuramidase) family, (EC 3.2.1.17)
																1215019	1247246	32227	1237674	1238288	1
																1215019	1247246	32227	1238619	1239509	-1	Esterase/lipase/thioesterase family protein
																1215019	1247246	32227	1239506	1239955	-1
																1215019	1247246	32227	1240033	1240815	-1	Oxidoreductase, short-chain dehydrogenase/reductase family
																1215019	1247246	32227	1240842	1241366	-1	FIG002577: Putative lipoprotein precursor
																1215019	1247246	32227	1241363	1242619	-1	FIG097052: Sugar transporter
																1215019	1247246	32227	1242616	1243131	-1
																1215019	1247246	32227	1243133	1244347	-1	S-adenosyl-L-methionine dependent methyltransferase, similar to cyclopropane-fatty-acyl-phospholipid synthase
																1215019	1247246	32227	1244344	1245105	-1	Hypothetical protein COG3496
																1215019	1247246	32227	1245165	1246451	-1	Amine oxidase, flavin-containing
																1215019	1247246	32227	1246457	1246582	1
																1215019	1247246	32227	1246641	1247246	1	Transcriptional regulator, AcrR family
															15	1343597	1350123	6526	1343597	1343830	-1
																1343597	1350123	6526	1343827	1344084	-1
																1343597	1350123	6526	1344081	1345475	-1	DNA helicase (EC 3.6.4.12), phage-associated
																1343597	1350123	6526	1345472	1345735	-1
																1343597	1350123	6526	1345732	1346232	-1	SAM-dependent methyltransferase
																1343597	1350123	6526	1346229	1346582	-1	Phage protein
																1343597	1350123	6526	1346585	1348675	-1	DNA polymerase, phage-associated
																1343597	1350123	6526	1348672	1349022	-1
																1343597	1350123	6526	1349218	1350123	-1	DNA recombination-dependent growth factor RdgC
															16	1350887	1361383	10496	1350887	1351135	-1
																1350887	1361383	10496	1351132	1352487	-1	Phage protein
																1350887	1361383	10496	1352484	1353140	-1	hypothetical protein
																1350887	1361383	10496	1353137	1353583	-1
																1350887	1361383	10496	1353586	1354008	-1
																1350887	1361383	10496	1354019	1354177	-1
																1350887	1361383	10496	1354189	1354917	-1
																1350887	1361383	10496	1355084	1355485	-1	hypothetical protein
																1350887	1361383	10496	1355487	1355729	-1
																1350887	1361383	10496	1355798	1356211	-1
																1350887	1361383	10496	1356304	1356540	1
																1350887	1361383	10496	1356537	1358783	1	DNA primase, phage associated
																1350887	1361383	10496	1359090	1359365	1
																1350887	1361383	10496	1359394	1359825	1
																1350887	1361383	10496	1359812	1361383	1	Bacteriophage terminase, large subunit
															17	1373020	1384615	11595	1373020	1379574	1	hypothetical protein
																1373020	1384615	11595	1379639	1381579	1	hypothetical protein formerly called flagellar hook-length control protein FliK
																1373020	1384615	11595	1381579	1382898	1	Retron-type RNA-directed DNA polymerase (EC 2.7.7.49)
																1373020	1384615	11595	1382895	1383314	1	hypothetical protein
																1373020	1384615	11595	1383324	1383620	1
																1373020	1384615	11595	1383617	1383907	1
																1373020	1384615	11595	1383945	1384370	1	hypothetical protein
																1373020	1384615	11595	1384367	1384615	1
															18	1437038	1502039	65001	1437038	1437820	1	IncW plasmid conjugative relaxase protein TrwC (TraI homolog)
																1437038	1502039	65001	1437901	1438497	1	hypothetical protein
																1437038	1502039	65001	1438490	1439512	1	hypothetical protein
																1437038	1502039	65001	1439984	1440283	1	Mobile element protein
																1437038	1502039	65001	1440336	1442912	1	hypothetical protein
																1437038	1502039	65001	1442917	1444146	1	Exonuclease SbcD
																1437038	1502039	65001	1444158	1447403	1	Exonuclease SbcC
																1437038	1502039	65001	1447440	1447691	-1
																1437038	1502039	65001	1447721	1448140	1
																1437038	1502039	65001	1448137	1449255	1	Mobile element protein
																1437038	1502039	65001	1449655	1449975	-1
																1437038	1502039	65001	1449994	1450134	1
																1437038	1502039	65001	1450141	1450842	-1	hypothetical protein
																1437038	1502039	65001	1450858	1451592	-1	hypothetical protein
																1437038	1502039	65001	1451620	1454736	-1	Type I restriction-modification system, restriction subunit R (EC 3.1.21.3)
																1437038	1502039	65001	1454749	1455633	-1	hypothetical protein
																1437038	1502039	65001	1455630	1456583	-1	hypothetical protein
																1437038	1502039	65001	1456580	1457776	-1	Type I restriction-modification system, specificity subunit S
																1437038	1502039	65001	1457776	1459587	-1	Type I restriction-modification system, DNA-methyltransferase subunit M (EC 2.1.1.72)
																1437038	1502039	65001	1459635	1459802	-1
																1437038	1502039	65001	1459965	1460156	1
																1437038	1502039	65001	1460145	1460402	-1
																1437038	1502039	65001	1460548	1460724	-1
																1437038	1502039	65001	1460937	1461350	-1	Transcriptional regulator, HxlR family
																1437038	1502039	65001	1461404	1462294	1	NAD(P)H dehydrogenase (quinone) 2 (EC 1.6.5.2)
																1437038	1502039	65001	1462683	1463219	1
																1437038	1502039	65001	1463219	1464391	1	hypothetical protein
																1437038	1502039	65001	1464604	1465704	1	hypothetical protein
																1437038	1502039	65001	1465747	1467021	-1
																1437038	1502039	65001	1467091	1468926	-1	polysaccharide biosynthesis protein CapD
																1437038	1502039	65001	1469103	1469699	-1	Undecaprenyl-phosphate galactosephosphotransferase (EC 2.7.8.6)
																1437038	1502039	65001	1469696	1470859	-1	Aminotransferase, DegT/DnrJ/EryC1/StrS family
																1437038	1502039	65001	1470863	1471480	-1	hypothetical protein
																1437038	1502039	65001	1471490	1472698	-1
																1437038	1502039	65001	1472699	1473829	-1	UDP-N-acetyl-L-fucosamine synthase (EC 5.1.3.28)
																1437038	1502039	65001	1473854	1474987	-1	WbjC
																1437038	1502039	65001	1474991	1476037	-1	UDP-N-acetylglucosamine 4,6-dehydratase (EC 4.2.1.135)
																1437038	1502039	65001	1476030	1477250	-1	hypothetical protein
																1437038	1502039	65001	1477250	1478293	-1
																1437038	1502039	65001	1478478	1479485	-1	hemolytic protein HlpA-like
																1437038	1502039	65001	1479676	1480890	-1	Membrane protein involved in the export of O-antigen, teichoic acid lipoteichoic acids
																1437038	1502039	65001	1481625	1482107	-1
																1437038	1502039	65001	1482568	1482906	-1	Transcriptional regulator, MarR family
																1437038	1502039	65001	1483052	1485298	-1	hypothetical protein
																1437038	1502039	65001	1485553	1485906	-1
																1437038	1502039	65001	1486064	1486570	-1	hypothetical protein
																1437038	1502039	65001	1486574	1486768	-1
																1437038	1502039	65001	1486772	1487344	-1
																1437038	1502039	65001	1487543	1489027	-1	Unknown substrate:proton symporter
																1437038	1502039	65001	1489460	1490350	1	hypothetical protein
																1437038	1502039	65001	1490358	1491293	1	hypothetical protein
																1437038	1502039	65001	1491303	1492325	1	hypothetical protein
																1437038	1502039	65001	1492434	1495796	-1	Error-prone repair homolog of DNA polymerase III alpha subunit (EC 2.7.7.7)
																1437038	1502039	65001	1495841	1497187	-1	DNA polymerase-like protein PA0670
																1437038	1502039	65001	1497368	1498582	1	Uncharacterized MFS-type transporter
																1437038	1502039	65001	1498563	1499861	-1	Homogentisate 1,2-dioxygenase (EC 1.13.11.5)
																1437038	1502039	65001	1500161	1500427	1	hypothetical protein
																1437038	1502039	65001	1500587	1501429	-1	RecA/RadA recombinase
																1437038	1502039	65001	1501692	1502039	-1	Chemotaxis protein CheV (EC 2.7.3.-)
															19	1692179	1707828	15649	1692179	1692400	-1	Membrane protein insertion efficiency factor YidD
																1692179	1707828	15649	1692394	1692771	-1	Ribonuclease P protein component (EC 3.1.26.5)
																1692179	1707828	15649	1692802	1692936	-1	LSU ribosomal protein L34p
																1692179	1707828	15649	1693108	1694535	1	Chromosomal replication initiator protein DnaA
																1692179	1707828	15649	1694541	1695650	1	DNA polymerase III beta subunit (EC 2.7.7.7)
																1692179	1707828	15649	1695689	1698142	1	DNA gyrase subunit B (EC 5.99.1.3)
																1692179	1707828	15649	1698328	1700142	1	Overcoming lysogenization defect protein Old
																1692179	1707828	15649	1700472	1701353	1	hypothetical protein
																1692179	1707828	15649	1701519	1702394	-1	Mobile element protein
																1692179	1707828	15649	1702391	1702681	-1	Mobile element protein
																1692179	1707828	15649	1702765	1703307	-1	DinB family protein
																1692179	1707828	15649	1703570	1704040	-1	hypothetical protein
																1692179	1707828	15649	1704257	1704886	1	Phage integrase
																1692179	1707828	15649	1705552	1706112	-1	Gll1166 protein
																1692179	1707828	15649	1706614	1707285	-1	Transcriptional regulator, AcrR family
																1692179	1707828	15649	1707391	1707828	1	PhnB protein; putative DNA binding 3-demethylubiquinone-9 3-methyltransferase domain protein
															20	1830791	1836356	5565	1830791	1832224	-1	Putative outer membrane protein
																1830791	1836356	5565	1832221	1833252	-1	Flp pilus assembly protein RcpC/CpaB
																1830791	1836356	5565	1833249	1833974	-1
																1830791	1836356	5565	1833971	1834690	-1
																1830791	1836356	5565	1834692	1835996	-1	hypothetical protein
																1830791	1836356	5565	1835997	1836356	-1	Flp pilus assembly protein, pilin Flp
															21	2103560	2111551	7991	2103560	2104069	-1	hypothetical protein
																2103560	2111551	7991	2104171	2104416	-1
																2103560	2111551	7991	2104422	2104550	-1
																2103560	2111551	7991	2104651	2104932	-1
																2103560	2111551	7991	2105078	2107756	-1	DNA polymerase I (EC 2.7.7.7)
																2103560	2111551	7991	2107753	2108058	-1
																2103560	2111551	7991	2108055	2108276	-1
																2103560	2111551	7991	2108428	2108931	-1
																2103560	2111551	7991	2108928	2110160	-1	Integrase
																2103560	2111551	7991	2110538	2111551	1
															22	2153930	2159899	5969	2153930	2157766	-1	hypothetical protein
																2153930	2159899	5969	2157830	2158660	-1	hypothetical protein
																2153930	2159899	5969	2158660	2159496	-1	hypothetical protein
																2153930	2159899	5969	2159720	2159899	1
															23	2189226	2193429	4203	2189226	2189462	1
																2189226	2193429	4203	2189532	2190017	-1	Cytochrome c family protein
																2189226	2193429	4203	2190098	2190679	-1	Membrane proteins related to metalloendopeptidases
																2189226	2193429	4203	2190835	2191074	-1
																2189226	2193429	4203	2191085	2191558	-1	hypothetical protein
																2189226	2193429	4203	2191569	2192069	-1	Multicopper oxidase
																2189226	2193429	4203	2192455	2192667	-1
																2189226	2193429	4203	2192755	2193429	-1	protein-S-isoprenylcysteine methyltransferase
															24	2196819	2203461	6642	2196819	2198645	-1	Dihydroxyacid dehydratase/phosphogluconate dehydratase
																2196819	2203461	6642	2198696	2201128	-1	Lead, cadmium, zinc and mercury transporting ATPase (EC 3.6.3.3) (EC 3.6.3.5); Copper-translocating P-type ATPase (EC 3.6.3.4)
																2196819	2203461	6642	2201472	2201972	-1	FIG004694: Hypothetical protein
																2196819	2203461	6642	2201975	2202832	-1	Beta-propeller domains of methanol dehydrogenase type
																2196819	2203461	6642	2202829	2203461	-1	LemA family protein
															25	2368752	2382053	13301	2368752	2369606	-1	Extracellular Matrix protein PelA
																2368752	2382053	13301	2369617	2370993	-1	Pellicle/biofilm biosynthesis inner membrane protein PelG, MATE family transporter
																2368752	2382053	13301	2370981	2372546	-1	Pellicle/biofilm biosynthesis protein PelF, CAZy glycosyltransferase family 4
																2368752	2382053	13301	2372543	2373553	-1	hypothetical protein
																2368752	2382053	13301	2373550	2374836	-1	hypothetical protein
																2368752	2382053	13301	2374925	2375461	-1	Pellicle/biofilm biosynthesis outer membrane lipoprotein PelC
																2368752	2382053	13301	2375480	2379259	-1	hypothetical protein
																2368752	2382053	13301	2379252	2382053	-1	Pellicle/biofilm biosynthesis protein PelA, glycosyl hydrolase/deacetylase
															26	2832775	2844453	11678	2832775	2834094	1	Pyrimidine permease
																2832775	2844453	11678	2834129	2834272	-1	Transposase
																2832775	2844453	11678	2834365	2836011	-1	Heat shock protein 60 kDa family chaperone GroEL
																2832775	2844453	11678	2836049	2836336	-1	Heat shock protein 10 kDa family chaperone GroES
																2832775	2844453	11678	2836546	2836977	1
																2832775	2844453	11678	2837252	2837797	-1	hypothetical protein
																2832775	2844453	11678	2838245	2839258	-1	Integrase/recombinase, RitC
																2832775	2844453	11678	2839251	2840228	-1	Integrase/recombinase, RitB
																2832775	2844453	11678	2840225	2841451	-1	Integrase/recombinase, RitA
																2832775	2844453	11678	2841474	2841638	1
																2832775	2844453	11678	2841704	2841949	1	YefM protein (antitoxin to YoeB)
																2832775	2844453	11678	2841946	2842209	1	YoeB toxin protein
																2832775	2844453	11678	2842840	2843748	-1	Potassium voltage-gated channel subfamily KQT; possible potassium channel, VIC family
																2832775	2844453	11678	2844340	2844453	1
															27	2981039	2985828	4789	2981039	2981884	1	Multicopper oxidase
																2981039	2985828	4789	2981868	2983820	-1	Cytochrome c-type biogenesis protein DsbD, protein-disulfide reductase (EC 1.8.1.8)
																2981039	2985828	4789	2984155	2984571	1	CopG protein
																2981039	2985828	4789	2984573	2984938	1
																2981039	2985828	4789	2985059	2985466	-1
																2981039	2985828	4789	2985472	2985828	-1
															28	2988709	2993173	4464	2988709	2989305	1	LemA protein
																2988709	2993173	4464	2989333	2991282	1	Heat shock protein HtpX; FIG017973: domain of unknown function
																2988709	2993173	4464	2991393	2991878	-1	hypothetical protein
																2988709	2993173	4464	2991926	2992537	-1	Membrane proteins related to metalloendopeptidases
																2988709	2993173	4464	2992706	2993173	-1	hypothetical protein
															29	3091994	3100635	8641	3091994	3092209	-1
																3091994	3100635	8641	3092250	3092471	1
																3091994	3100635	8641	3092587	3093420	-1	Putative transposase InsK for insertion sequence element IS150
																3091994	3100635	8641	3093420	3093947	-1	Mobile element protein
																3091994	3100635	8641	3094089	3095375	1	Sea24
																3091994	3100635	8641	3095479	3096006	1	Transposase
																3091994	3100635	8641	3096039	3096968	1	Putative transposase InsK for insertion sequence element IS150
																3091994	3100635	8641	3097770	3098093	-1	Insertion element IS401 (Burkholderia multivorans) transposase
																3091994	3100635	8641	3098409	3099437	1	hypothetical protein
																3091994	3100635	8641	3099503	3099817	1	Transposase
																3091994	3100635	8641	3099814	3100635	1	Mobile element protein

## Sheet: GW247-6E4
GW247-6E4	Island Viewer				VRProfile				PHASTER						IslandViewer Results
Island #	Start	End	Length	Genes	Start	End	Length	Element	Start	End	Length	Genes			Island	Island start	Island end	Length	Gene start	Gene end	Strand	Product
1	166568	173208	6640	10											1	166568	173208	6640	166568	166723	1
2	457791	463506	5715	4												166568	173208	6640	166730	167347	1	CRISPR-associated protein Cas1
3	665601	680617	15016	15												166568	173208	6640	167357	167713	1	CRISPR-associated protein Cas2
4	668482	676403	7921	8												166568	173208	6640	168278	169219	-1	Fosmidomycin resistance protein
5	1277280	1318185	40905	32												166568	173208	6640	169876	170292	-1	hypothetical protein
6	1531024	1548328	17304	26	1530511	1541265	10754	GI								166568	173208	6640	171161	171442	1	hypothetical protein
7	1552768	1619405	66637	74	1596287	1619405	23118	GI								166568	173208	6640	171546	171791	1
8	1732620	1743742	11122	13	1733335	1746094	12759	GI								166568	173208	6640	171875	172111	1
9	2175542	2180426	4884	5												166568	173208	6640	172215	172694	-1	Cytochrome c family protein
10	2193822	2216197	22375	21	2194781	2222401	27620	GI								166568	173208	6640	172699	173208	-1	Copper tolerance protein
11	2263069	2273066	9997	11	2265046	2273066	8020	GI							2	457791	463506	5715	457791	459299	-1	MlrC
12	2489873	2497174	7301	11	2413414	2546584	133170	ICE								457791	463506	5715	459426	460517	-1	hypothetical protein
13	2590062	2622748	32686	27	2591837	2615981	24144	GI								457791	463506	5715	460589	462586	-1	ABC transporter, ATP-binding protein (cluster 5, nickel/peptides/opines)
14	3083950	3088043	4093	12												457791	463506	5715	462583	463506	-1	ABC transporter, permease protein 2 (cluster 5, nickel/peptides/opines)
15	3213704	3225123	11419	15	3213928	3225123	11195	GI							3	665601	680617	15016	665601	666146	-1	dTDP-4-dehydrorhamnose 3,5-epimerase (EC 5.1.3.13)
16	3368491	3383251	14760	11	3365528	3366236	708	IS	3362717	3373012	10295	13				665601	680617	15016	666289	667224	1	Metal transporter, ZIP family
17	3383573	3389092	5519	4												665601	680617	15016	667237	667449	-1	hypothetical protein
18	3400318	3410007	9689	8												665601	680617	15016	667453	667662	1
19	3450658	3567887	117229	105	3445168	3479341	34173	ICE								665601	680617	15016	667679	668437	1	Mobile element protein
			411212	412												665601	680617	15016	668482	668904	1
																665601	680617	15016	668901	671102	1	Endo-beta-1,3-1,4 glucanase (licheninase) (EC 3.2.1.73)
																665601	680617	15016	671388	672971	-1	hypothetical protein
					1277578	1318185	40607	GI								665601	680617	15016	673182	673664	-1	Phage integrase
					1604208	1604822	614	IS								665601	680617	15016	673968	674579	-1	hypothetical protein
					1833528	1834493	965	IS								665601	680617	15016	674634	674756	1
					3099195	3103896	4701	ICE								665601	680617	15016	675027	676001	-1	High-affinity carbon uptake protein Hat/HatR
					3209366	3210600	1234	IS								665601	680617	15016	676011	676403	-1
					3410042	3424807	14765	Prophage								665601	680617	15016	677023	679464	-1	DNA gyrase subunit B (EC 5.99.1.3)
					3434465	3434578	113	IS								665601	680617	15016	679505	680617	-1	DNA polymerase III beta subunit (EC 2.7.7.7)
			Witihin Island #19		3550960	3552507	1547	IS							4	668482	676403	7921	668482	668904	1
			Witihin Island #19		3558758	3566483	7725	IS								668482	676403	7921	668901	671102	1	Endo-beta-1,3-1,4 glucanase (licheninase) (EC 3.2.1.73)
																668482	676403	7921	671388	672971	-1	hypothetical protein
																668482	676403	7921	673182	673664	-1	Phage integrase
	# IVPs classified as GIs	Sum of lengths for IVPs classified as GIs	Total # of genes in the IVPs classified as GIs	# IVPs classified as ICEs	Sum of lengths for IVPs classified as ICEs	Total # of genes in the IVPs classified as ICEs	# IVPs classified as prophages	Sum of lengths for IVPs classified as prophages	Total # of genes in the IVPs classified as prophages	# IVPs not categorized	Sum of lengths for all non-categorized IVPs	Total # of genes within non-categorized IVPs				668482	676403	7921	673968	674579	-1	hypothetical protein
	7	171540	187	2	124530	116	1	10295	13	9	100382	98				668482	676403	7921	674634	674756	1
																668482	676403	7921	675027	676001	-1	High-affinity carbon uptake protein Hat/HatR
																668482	676403	7921	676011	676403	-1
															5	1277280	1318185	40905	1277280	1277564	-1
																1277280	1318185	40905	1277578	1278636	-1
																1277280	1318185	40905	1278629	1279645	-1	hypothetical protein
																1277280	1318185	40905	1279682	1280440	-1	Oxidoreductase, short-chain dehydrogenase/reductase family
																1277280	1318185	40905	1280526	1281344	-1
																1277280	1318185	40905	1281452	1282828	-1	FIG002188: hypothetical protein
																1277280	1318185	40905	1282846	1284567	-1	FIG067310: hypothetical protein
																1277280	1318185	40905	1284716	1285873	-1	Acetyl-CoA acetyltransferase
																1277280	1318185	40905	1285866	1286282	-1
																1277280	1318185	40905	1286410	1287558	-1	Acyl-CoA dehydrogenase
																1277280	1318185	40905	1287691	1288848	-1	Citronellyl-CoA dehydrogenase
																1277280	1318185	40905	1289044	1290858	-1	Terpene utilization protein AtuA
																1277280	1318185	40905	1290869	1291648	-1	Enoyl-CoA hydratase (EC 4.2.1.17)
																1277280	1318185	40905	1291666	1293657	-1	Biotin carboxylase of acetyl-CoA carboxylase (EC 6.3.4.14)
																1277280	1318185	40905	1293722	1295161	-1	Geranyl-CoA carboxylase carboxyl transferase subunit (EC 6.4.1.5)
																1277280	1318185	40905	1295219	1295350	1
																1277280	1318185	40905	1295387	1295530	-1
																1277280	1318185	40905	1295922	1297079	-1	Acyl-CoA dehydrogenase family protein
																1277280	1318185	40905	1297089	1298291	-1	Acyl-CoA dehydrogenase, long-chain specific (EC 1.3.8.8)
																1277280	1318185	40905	1298383	1299474	-1	3-ketoacyl-CoA thiolase (EC 2.3.1.16); Acetyl-CoA acetyltransferase (EC 2.3.1.9)
																1277280	1318185	40905	1299564	1301666	-1	Enoyl-CoA hydratase (EC 4.2.1.17); Delta(3)-cis-delta(2)-trans-enoyl-CoA isomerase (EC 5.3.3.8); 3-hydroxyacyl-CoA dehydrogenase (EC 1.1.1.35); 3-hydroxybutyryl-CoA epimerase (EC 5.1.2.3)
																1277280	1318185	40905	1301730	1302644	-1	Similarities with probable transcriptional regulator LumQ
																1277280	1318185	40905	1302724	1303500	-1	Enoyl-CoA hydratase (EC 4.2.1.17)
																1277280	1318185	40905	1303560	1305104	-1	Long-chain-fatty-acid--CoA ligase (EC 6.2.1.3)
																1277280	1318185	40905	1305120	1305620	-1	Acetone carboxylase, gamma subunit (EC 6.4.1.6)
																1277280	1318185	40905	1305700	1307922	-1	Acetone carboxylase, alpha subunit (EC 6.4.1.6)
																1277280	1318185	40905	1307971	1310142	-1	Acetone carboxylase, beta subunit (EC 6.4.1.6)
																1277280	1318185	40905	1310561	1310740	1
																1277280	1318185	40905	1310759	1311580	1	Oxidoreductase, short-chain dehydrogenase/reductase family
																1277280	1318185	40905	1311759	1312820	1	FIG002465: BNR repeat protein
																1277280	1318185	40905	1312857	1315355	1	Exporter protein, RND family
																1277280	1318185	40905	1315405	1318185	-1	hypothetical protein
															6	1531024	1548328	17304	1531024	1531470	1
																1531024	1548328	17304	1531910	1532710	-1	Mobile element protein
																1531024	1548328	17304	1532770	1533714	-1	Mobile element protein
																1531024	1548328	17304	1533808	1534116	-1	Conjugative transfer protein TrbJ
																1531024	1548328	17304	1534308	1534733	-1
																1531024	1548328	17304	1534730	1534978	-1
																1531024	1548328	17304	1535070	1535183	-1	IncP-type DNA relaxase TraI
																1531024	1548328	17304	1535273	1535509	-1	IncP-type oriT binding protein TraJ
																1531024	1548328	17304	1535543	1536067	-1	Integrase
																1531024	1548328	17304	1536030	1536569	-1	Integrase
																1531024	1548328	17304	1536891	1537175	-1
																1531024	1548328	17304	1537188	1538054	-1	hypothetical protein
																1531024	1548328	17304	1538125	1538463	-1	hypothetical protein
																1531024	1548328	17304	1538548	1538721	1
																1531024	1548328	17304	1538969	1539802	1
																1531024	1548328	17304	1539784	1540743	1	hypothetical protein
																1531024	1548328	17304	1540891	1541046	1
																1531024	1548328	17304	1541086	1541265	1
																1531024	1548328	17304	1541836	1542756	-1	Ync
																1531024	1548328	17304	1542753	1543592	-1	Ynd
																1531024	1548328	17304	1543618	1543845	-1	FIG00956188: hypothetical protein
																1531024	1548328	17304	1543842	1545110	-1	Conjugative transfer protein TrbI
																1531024	1548328	17304	1545113	1546117	-1	Conjugative transfer protein TrbG
																1531024	1548328	17304	1546114	1546818	-1	Conjugative transfer protein TrbF
																1531024	1548328	17304	1546836	1547768	-1	Conjugative transfer protein TrbL
																1531024	1548328	17304	1547765	1548328	-1	Conjugative transfer protein TrbE
															7	1552768	1619405	66637	1552768	1552995	-1	Conjugative transfer protein TrbK
																1552768	1619405	66637	1553009	1553935	-1	Transcriptional regulator, LysR family
																1552768	1619405	66637	1554127	1556115	-1	FIG01210409: hypothetical protein
																1552768	1619405	66637	1556225	1557199	-1	Phosphate acetyltransferase (EC 2.3.1.8)
																1552768	1619405	66637	1557192	1557755	-1	Universal stress protein family
																1554127	1619405	65278	1557824	1558570	-1	Acetoacetyl-CoA reductase (EC 1.1.1.36)
																1554127	1619405	65278	1558581	1559024	-1	hypothetical protein
																1554127	1619405	65278	1559132	1560889	-1	Polyhydroxyalkanoic acid synthase
																1554127	1619405	65278	1561212	1561820	1	Transcriptional regulator, AcrR family
																1554127	1619405	65278	1561889	1562308	1	hypothetical protein
																1554127	1619405	65278	1562335	1563375	1	ABC-type efflux pump membrane fusion component YbhG
																1554127	1619405	65278	1563377	1565149	1	ABC-type efflux pump, duplicated ATPase component YbhF
																1554127	1619405	65278	1565146	1566315	1	ABC-type efflux pump permease component YbhS
																1554127	1619405	65278	1566320	1567438	1	ABC-type efflux pump permease component YbhR
																1554127	1619405	65278	1567435	1569084	1	Outer membrane factor OMF1 associated with YbhGFSR efflux transporter
																1554127	1619405	65278	1569081	1570232	1	Alcohol dehydrogenase (EC 1.1.1.1)
																1554127	1619405	65278	1570286	1570495	1	Uncharacterized membrane protein Rmet_3714
																1554127	1619405	65278	1570503	1571915	1	Metallo-beta-lactamase family protein, RNA-specific
																1554127	1619405	65278	1571912	1572778	1	conserved hypothetical protein 730
																1554127	1619405	65278	1572775	1573815	1	Putative outer membrane protein
																1554127	1619405	65278	1574161	1574496	1	hypothetical protein
																1554127	1619405	65278	1574040	1574162	-1
																1554127	1619405	65278	1574536	1575744	1	Acetate kinase (EC 2.7.2.1)
																1554127	1619405	65278	1575828	1578200	1	Xylulose-5-phosphate phosphoketolase (EC 4.1.2.9); Fructose-6-phosphate phosphoketolase (EC 4.1.2.22)
																1554127	1619405	65278	1578407	1578604	-1	Type IV secretory pathway, VirD2 components (relaxase)
																1554127	1619405	65278	1578713	1579192	-1	FIG00349011: hypothetical protein
																1554127	1619405	65278	1579316	1579777	-1	hypothetical protein
																1554127	1619405	65278	1579774	1580241	-1	putative transmembrane transcriptional regulator (anti-sigma factor)
																1554127	1619405	65278	1580257	1580811	-1	RNA polymerase sigma factor RpoE
																1554127	1619405	65278	1581070	1581480	1	Uncharacterized protein Reut_B5167
																1554127	1619405	65278	1581510	1581986	1	Uncharacterized protein Reut_B5166
																1554127	1619405	65278	1581997	1584201	1	Uncharacterized FAD-binding oxidoreductase Reut_B5165
																1554127	1619405	65278	1584206	1585159	1	FAD:protein FMN transferase (EC 2.7.1.180); FAD:protein FMN transferase (EC 2.7.1.180), Reut_B5165-associated
																1554127	1619405	65278	1585258	1585767	1
																1554127	1619405	65278	1585906	1586481	1	Cytochrome b561
																1554127	1619405	65278	1586578	1587342	1	transcriptional regulator, Crp/Fnr family
																1554127	1619405	65278	1587453	1587683	1	Copper chaperone
																1554127	1619405	65278	1587790	1589709	1	Lead, cadmium, zinc and mercury transporting ATPase (EC 3.6.3.3) (EC 3.6.3.5); Copper-translocating P-type ATPase (EC 3.6.3.4)
																1554127	1619405	65278	1589706	1589822	1
																1554127	1619405	65278	1589904	1591889	-1	Type IV secretory pathway, VirD2 components (relaxase)
																1554127	1619405	65278	1592338	1592925	-1	Type IV secretory pathway, protease TraF
																1554127	1619405	65278	1592922	1593467	-1	Glycosidases
																1554127	1619405	65278	1593464	1593757	-1	FIG00457034: hypothetical protein
																1554127	1619405	65278	1593745	1594383	-1	ParA-like protein
																1554127	1619405	65278	1594380	1594622	-1
																1554127	1619405	65278	1594637	1595494	-1	Plasmid replication initiator protein
																1554127	1619405	65278	1595521	1595817	-1	hypothetical protein
																1554127	1619405	65278	1595886	1596236	-1	FIG00957806: hypothetical protein
																1554127	1619405	65278	1596287	1596745	1	hypothetical protein
																1554127	1619405	65278	1596802	1596963	-1	Mobile element protein
																1554127	1619405	65278	1597164	1597601	-1
																1554127	1619405	65278	1597963	1598871	-1	Retron-type RNA-directed DNA polymerase (EC 2.7.7.49)
																1554127	1619405	65278	1598861	1599790	-1	hypothetical protein
																1554127	1619405	65278	1600127	1600240	1
																1554127	1619405	65278	1600304	1602022	1	TniA putative transposase
																1554127	1619405	65278	1602025	1602933	1	TniB NTP-binding protein
																1554127	1619405	65278	1602930	1604147	1	TniQ
																1554127	1619405	65278	1604208	1604822	1	Resolvase/Integrase TinR protein
																1554127	1619405	65278	1604861	1605064	-1	Tn21 protein of unknown function Urf2
																1554127	1619405	65278	1605197	1605433	-1	Mercuric transport protein, MerE
																1554127	1619405	65278	1605430	1605795	-1	Mercuric resistence transcriptional repressor, MerD
																1554127	1619405	65278	1605813	1607498	-1	Mercuric ion reductase (EC 1.16.1.1)
																1554127	1619405	65278	1607537	1607962	-1	Mercuric transport protein, MerC
																1554127	1619405	65278	1607990	1608265	-1	Periplasmic mercury(+2) binding protein, MerP
																1554127	1619405	65278	1608279	1608629	-1	Mercuric transport protein, MerT
																1554127	1619405	65278	1608701	1609135	1	Mercuric resistance operon regulatory protein MerR
																1554127	1619405	65278	1609325	1609894	1	Resolvase/Integrase TinR protein
																1554127	1619405	65278	1609904	1611646	1	FIG00924421: hypothetical protein
																1554127	1619405	65278	1611647	1612387	1	Type II restriction enzyme PaeR7I (EC 3.1.21.4)
																1554127	1619405	65278	1612445	1614718	1	pathogenesis related protein
																1554127	1619405	65278	1614715	1616559	1	possible DNA helicase
																1554127	1619405	65278	1616652	1616972	1	Insertion element IS401 (Burkholderia multivorans) transposase
																1554127	1619405	65278	1617089	1617880	1	Integrase, catalytic region
																1554127	1619405	65278	1618296	1619405	-1	Shufflon-specific DNA recombinase
															8	1732620	1743742	11122	1732620	1733318	-1
																1732620	1743742	11122	1733335	1734300	-1	L-asparaginase (EC 3.5.1.1)
																1732620	1743742	11122	1734402	1734545	1
																1732620	1743742	11122	1734861	1735850	1
																1732620	1743742	11122	1735933	1736817	1	High-affinity branched-chain amino acid transport system permease protein LivH (TC 3.A.1.4.1)
																1732620	1743742	11122	1736941	1738086	1
																1732620	1743742	11122	1738230	1739453	1	Ferredoxin reductase
																1732620	1743742	11122	1739457	1739789	1
																1732620	1743742	11122	1739899	1740867	1	hypothetical protein
																1732620	1743742	11122	1741022	1741336	1
																1732620	1743742	11122	1741333	1742097	1
																1732620	1743742	11122	1742097	1742798	1	Branched-chain amino acid ABC transporter, ATP-binding protein LivF (TC 3.A.1.4.1)
																1732620	1743742	11122	1742807	1743742	1
															9	2175542	2180426	4884	2175542	2176333	1	Oxidoreductase, short-chain dehydrogenase/reductase family
																2175542	2180426	4884	2176461	2177486	1	hypothetical protein
																2175542	2180426	4884	2177614	2178471	1
																2175542	2180426	4884	2178531	2179010	1
																2175542	2180426	4884	2179125	2180426	1	TRAP-type C4-dicarboxylate transport system, large permease component
															10	2193822	2216197	22375	2193822	2194766	1	nucleotide sugar epimerase/dehydratase
																2193822	2216197	22375	2194781	2195722	1	nucleotide sugar epimerase/dehydratase
																2193822	2216197	22375	2195737	2196798	1	UDP-glucose 4-epimerase (EC 5.1.3.2)
																2193822	2216197	22375	2196818	2197822	1	UDP-glucose 4-epimerase (EC 5.1.3.2)
																2193822	2216197	22375	2198013	2198870	1	hypothetical protein
																2193822	2216197	22375	2198898	2200787	1	Asparagine synthetase [glutamine-hydrolyzing] (EC 6.3.5.4)
																2193822	2216197	22375	2200797	2201681	1	hypothetical protein
																2193822	2216197	22375	2201705	2202433	1
																2193822	2216197	22375	2202430	2203350	1	formyltransferase
																2193822	2216197	22375	2203347	2204720	1	hypothetical protein
																2193822	2216197	22375	2204717	2205379	1	hypothetical protein
																2193822	2216197	22375	2205376	2206080	1	hypothetical protein
																2193822	2216197	22375	2206182	2207444	1	hypothetical protein
																2193822	2216197	22375	2207434	2208588	1	ABC transporter, ATP-binding protein
																2193822	2216197	22375	2208588	2209784	1	ABC transporter, ATP-binding protein
																2193822	2216197	22375	2209784	2210575	1	O-antigen export system, permease protein
																2193822	2216197	22375	2210684	2211511	1
																2193822	2216197	22375	2211521	2212858	1	Almost identical to Bordetella bronchiseptica hypothetical protein Bblps1.11 SWALL:O87984 (EMBL:AJ007747) (866 aa) fasta scores: E(): 0, 99.65% id in 866 aa
																2193822	2216197	22375	2212897	2213097	-1
																2193822	2216197	22375	2213227	2214243	1
																2193822	2216197	22375	2214356	2216197	1	Asparagine synthetase [glutamine-hydrolyzing] (EC 6.3.5.4)
															11	2263069	2273066	9997	2263069	2263212	1
																2263069	2273066	9997	2263353	2263943	-1	Transposase
																2263069	2273066	9997	2264125	2264844	-1	hypothetical protein
																2263069	2273066	9997	2265046	2266044	-1	hypothetical protein
																2263069	2273066	9997	2266067	2267323	-1	Ferredoxin reductase
																2263069	2273066	9997	2267358	2267561	-1
																2263069	2273066	9997	2267647	2268624	-1	hypothetical protein
																2263069	2273066	9997	2268663	2270033	-1	TRAP dicarboxylate transporter, DctM subunit, unknown substrate 3
																2263069	2273066	9997	2270685	2271776	-1
																2263069	2273066	9997	2271810	2272205	-1	hypothetical protein
																2263069	2273066	9997	2272314	2273066	-1	Fumarylacetoacetate hydrolase family protein
															12	2489873	2497174	7301	2489873	2490919	-1	Chromosome segregation ATPases
																2489873	2497174	7301	2491061	2492257	1	Phage integrase:Phage integrase, N-terminal SAM-like
																2489873	2497174	7301	2492268	2493704	-1	Copper sensory histidine kinase CusS
																2489873	2497174	7301	2493708	2494394	-1	DNA-binding heavy metal response regulator
																2489873	2497174	7301	2494602	2495039	1	hypothetical protein
																2489873	2497174	7301	2495057	2495416	1
																2489873	2497174	7301	2495422	2495829	1	hypothetical protein
																2489873	2497174	7301	2496048	2496179	-1	Transposase
																2489873	2497174	7301	2496347	2496601	1	VapB protein (antitoxin to VapC)
																2489873	2497174	7301	2496598	2497026	1	VapC toxin protein
																2489873	2497174	7301	2497052	2497174	-1
															13	2590062	2622748	32686	2590062	2590544	-1	Putative outer membrane lipoprotein
																2590062	2622748	32686	2590591	2591325	1
																2590062	2622748	32686	2591586	2591702	1
																2590062	2622748	32686	2591837	2592640	1	hypothetical protein
																2590062	2622748	32686	2592914	2593837	1	hypothetical protein
																2590062	2622748	32686	2593889	2594536	1	2-hydroxychromene-2-carboxylate isomerase/DsbA-like thioredoxin domain
																2590062	2622748	32686	2595116	2595475	-1	hypothetical protein
																2590062	2622748	32686	2595618	2596676	-1	hypothetical protein
																2590062	2622748	32686	2596889	2597215	1
																2590062	2622748	32686	2597359	2598501	1	hypothetical protein
																2590062	2622748	32686	2598542	2599723	-1	Transposition protein, TnsD-related protein
																2590062	2622748	32686	2599730	2601364	-1	hypothetical protein
																2590062	2622748	32686	2601383	2603548	-1	Transposase and inactivated derivatives
																2590062	2622748	32686	2603538	2604398	-1	possible transposase
																2590062	2622748	32686	2604547	2604978	1
																2590062	2622748	32686	2605390	2606487	1	hypothetical protein
																2590062	2622748	32686	2606484	2607476	1	hypothetical protein
																2590062	2622748	32686	2607495	2608703	-1	hypothetical protein
																2590062	2622748	32686	2609070	2610500	1	Type I restriction-modification system, DNA-methyltransferase subunit M (EC 2.1.1.72)
																2590062	2622748	32686	2610497	2611753	1	Type I restriction-modification system, specificity subunit S
																2590062	2622748	32686	2611755	2614925	1	Type I restriction-modification system, restriction subunit R (EC 3.1.21.3)
																2590062	2622748	32686	2614998	2615981	-1
																2590062	2622748	32686	2616871	2618097	-1	ortholog of Bordetella pertussis (BX470248) BP1829
																2590062	2622748	32686	2618094	2618963	-1	putative lipoprotein
																2590062	2622748	32686	2619131	2620444	-1	ABC transporter, substrate-binding protein (cluster 1, maltose/g3p/polyamine/iron)
																2590062	2622748	32686	2620452	2621705	-1	D-amino acid dehydrogenase (EC 1.4.99.6)
																2590062	2622748	32686	2621702	2622748	-1	2-polyprenylphenol hydroxylase and related flavodoxin oxidoreductases; CDP-6-deoxy-delta-3,4-glucoseen reductase-like
															14	3083950	3088043	4093	3083950	3086040	1	Cell division protein FtsH (EC 3.4.24.-)
																3083950	3088043	4093	3086083	3087039	1	hypothetical protein
																3083950	3088043	4093	3087096	3088043	1	Cell division protein FtsK
																3095156	3103896	8740	3094393	3095163	1	FIG005121: SAM-dependent methyltransferase (EC 2.1.1.-)
																3095156	3103896	8740	3095156	3095608	1	Ribonuclease HI (EC 3.1.26.4)
																3095156	3103896	8740	3095621	3096358	1	DNA polymerase III epsilon subunit (EC 2.7.7.7)
																3095156	3103896	8740	3097414	3098217	1	IncW-like replication protein
																3095156	3103896	8740	3099195	3100430	1	hypothetical protein
																3095156	3103896	8740	3100443	3100949	1	Mobile element protein
																3095156	3103896	8740	3100983	3101894	1	Transposase
																3095156	3103896	8740	3101855	3102730	-1
																3095156	3103896	8740	3102727	3103896	-1	Integrase
															15	3213704	3225123	11419	3213704	3213826	-1
																3213704	3225123	11419	3213928	3214653	1	Transcriptional regulator, GntR family
																3213704	3225123	11419	3214790	3215761	1	hypothetical protein
																3213704	3225123	11419	3215777	3216703	1	hypothetical protein
																3213704	3225123	11419	3216690	3217502	1
																3213704	3225123	11419	3217514	3218593	1	Putrescine transport ATP-binding protein PotA (TC 3.A.1.11.1)
																3213704	3225123	11419	3218609	3218929	1
																3213704	3225123	11419	3218932	3219225	1
																3213704	3225123	11419	3219231	3219911	1	Cobalt-containing nitrile hydratase subunit alpha (EC 4.2.1.84)
																3213704	3225123	11419	3219921	3220556	1	N-carbamoylsarcosine amidase (EC 3.5.1.59)
																3213704	3225123	11419	3220584	3221585	1	COG3313: Predicted Fe-S protein
																3213704	3225123	11419	3221694	3222890	1	L-carnitine dehydratase/bile acid-inducible protein F
																3213704	3225123	11419	3222904	3223827	1	Pyruvate:Oxaloacetate transcarboxylase domain protein
																3213704	3225123	11419	3223883	3224752	1	Isocitrate lyase (EC 4.1.3.1)
																3213704	3225123	11419	3224824	3225123	1
															16	3368491	3383251	14760	3368491	3368688	1
																3368491	3383251	14760	3368690	3369481	1
																3368491	3383251	14760	3369468	3370526	1
																3368491	3383251	14760	3370594	3370917	1	hypothetical protein
																3368491	3383251	14760	3370944	3371936	1	putative restriction endonuclease
																3368491	3383251	14760	3372440	3373012	1	Cell division protein FtsH (EC 3.4.24.-)
																3368491	3383251	14760	3373031	3375661	1	Putative serine protease
																3368491	3383251	14760	3375702	3377417	1	Type I restriction-modification system, DNA-methyltransferase subunit M (EC 2.1.1.72)
																3368491	3383251	14760	3377407	3378831	1	Type I restriction-modification system, specificity subunit S
																3368491	3383251	14760	3378828	3380105	1	hypothetical protein
																3368491	3383251	14760	3380102	3383251	1	Type I restriction-modification system, restriction subunit R (EC 3.1.21.3)
															17	3383573	3389092	5519	3383573	3383710	1
																3383573	3389092	5519	3383724	3385433	1	ATP-dependent DNA helicase RecG-related protein
																3383573	3389092	5519	3385536	3387362	1	FIG131328: Predicted ATP-dependent endonuclease of the OLD family
																3383573	3389092	5519	3387359	3389092	1	ATP-dependent DNA helicase UvrD/PcrA
															18	3400318	3410007	9689	3400318	3401589	1	O-antigen flippase Wzx
																3400318	3410007	9689	3401591	3402541	1	Methionyl-tRNA formyltransferase (EC 2.1.2.9)
																3400318	3410007	9689	3402541	3403527	1	hypothetical protein
																3400318	3410007	9689	3403527	3404894	1	hypothetical protein
																3400318	3410007	9689	3405245	3406399	1
																3400318	3410007	9689	3406648	3407823	1	hypothetical protein
																3400318	3410007	9689	3408041	3409216	1	hypothetical protein
																3400318	3410007	9689	3409228	3410007	1	N-acetylmannosaminyltransferase (EC 2.4.1.187)
															19	3450658	3567887	117229	3450658	3451161	-1	hypothetical protein
																3450658	3567887	117229	3451363	3452292	-1	hypothetical protein
																3450658	3567887	117229	3452400	3453821	-1	hypothetical protein
																3450658	3567887	117229	3454021	3454317	-1	hypothetical protein
																3450658	3567887	117229	3454505	3457774	-1	type III restriction enzyme, res subunit
																3450658	3567887	117229	3457817	3457966	1
																3450658	3567887	117229	3457963	3460869	1	IncW plasmid conjugative relaxase protein TrwC (TraI homolog)
																3450658	3567887	117229	3460950	3461546	1	hypothetical protein
																3450658	3567887	117229	3461539	3462561	1	hypothetical protein
																3450658	3567887	117229	3462965	3463162	-1
																3450658	3567887	117229	3463185	3463664	-1	Single-stranded DNA-binding protein
																3450658	3567887	117229	3463736	3464542	-1	hypothetical protein
																3450658	3567887	117229	3465197	3465727	-1	UPF0758 family protein
																3450658	3567887	117229	3466025	3466150	1
																3450658	3567887	117229	3466257	3469418	1	ATP-dependent RNA helicase, DEAD/DEAH box family
																3450658	3567887	117229	3469415	3472276	1	hypothetical protein
																3450658	3567887	117229	3472315	3472809	1	Predicted nucleotide-binding protein
																3450658	3567887	117229	3473164	3473643	1	hypothetical protein
																3450658	3567887	117229	3474290	3474826	-1	Mobile element protein
																3450658	3567887	117229	3475025	3475570	1
																3450658	3567887	117229	3475727	3476608	-1	Transcriptional regulator, AraC family
																3450658	3567887	117229	3476900	3478639	1	Methyl-accepting chemotaxis sensor/transducer protein
																3450658	3567887	117229	3478657	3479154	1	Positive regulator of CheA protein activity (CheW)
																3450658	3567887	117229	3479197	3481461	1	diguanylate cyclase/phosphodiesterase (GGDEF & EAL domains) with PAS/PAC sensor(s)
																3450658	3567887	117229	3481997	3483310	1	hypothetical protein
																3450658	3567887	117229	3483320	3484318	1	Replication initiation ATPase; bacteriophage DNA transposition B protein
																3450658	3567887	117229	3484405	3485907	1	hypothetical protein
																3450658	3567887	117229	3486304	3487272	-1	Mobile element protein
																3450658	3567887	117229	3487374	3488261	1	hypothetical protein
																3450658	3567887	117229	3488353	3488610	-1	hypothetical protein
																3450658	3567887	117229	3488860	3489297	1
																3450658	3567887	117229	3489419	3489580	1
																3450658	3567887	117229	3490412	3491482	1
																3450658	3567887	117229	3491594	3491785	1
																3450658	3567887	117229	3491913	3492656	-1
																3450658	3567887	117229	3492710	3494551	-1	FIG00732917: hypothetical protein
																3450658	3567887	117229	3494562	3498086	-1	Superfamily II DNA and RNA helicase
																3450658	3567887	117229	3498100	3499269	-1
																3450658	3567887	117229	3500377	3500523	1
																3450658	3567887	117229	3500558	3500671	-1
																3450658	3567887	117229	3501004	3501366	1	hypothetical protein
																3450658	3567887	117229	3501567	3501902	1	Arsenical resistance operon repressor
																3450658	3567887	117229	3501899	3502396	1	Glyoxalase family protein
																3450658	3567887	117229	3502527	3503597	1	Arsenical-resistance protein ACR3
																3450658	3567887	117229	3503607	3504032	1	Arsenate reductase (EC 1.20.4.1) glutaredoxin-coupled, glutaredoxin-like family
																3450658	3567887	117229	3504029	3504790	1	Arsenic resistance protein ArsH
																3450658	3567887	117229	3504841	3505197	-1
																3450658	3567887	117229	3505266	3506162	-1	Copper/silver efflux RND transporter, transmembrane protein CusA
																3450658	3567887	117229	3506287	3506415	-1
																3450658	3567887	117229	3506442	3507536	-1	Copper resistance protein B
																3450658	3567887	117229	3507533	3509212	-1	Multicopper oxidase
																3450658	3567887	117229	3509591	3510649	-1	predicted protein of beta-propeller fold
																3450658	3567887	117229	3510782	3510895	-1
																3450658	3567887	117229	3510953	3511879	-1	putative lipoprotein
																3450658	3567887	117229	3512004	3512132	1
																3450658	3567887	117229	3515750	3515881	-1
																3450658	3567887	117229	3518574	3520145	-1	Copper/silver efflux RND transporter, transmembrane protein CusA
																3450658	3567887	117229	3520142	3521674	-1	Copper/silver efflux RND transporter, membrane fusion protein CusB
																3450658	3567887	117229	3521677	3522978	-1	Copper/silver efflux RND transporter, outer membrane protein CusC
																3450658	3567887	117229	3523580	3523738	-1
																3450658	3567887	117229	3524381	3524584	-1
																3450658	3567887	117229	3524630	3526651	1	Lead, cadmium, zinc and mercury transporting ATPase (EC 3.6.3.3) (EC 3.6.3.5); Copper-translocating P-type ATPase (EC 3.6.3.4)
																3450658	3567887	117229	3526676	3527149	-1	Cytochrome c family protein
																3450658	3567887	117229	3527229	3527810	-1	Membrane proteins related to metalloendopeptidases
																3450658	3567887	117229	3527895	3528323	-1	Copper tolerance protein
																3450658	3567887	117229	3529727	3530158	1	Mercuric resistance operon regulatory protein MerR
																3450658	3567887	117229	3530166	3531224	1	Permease of the drug/metabolite transporter (DMT) superfamily
																3450658	3567887	117229	3531252	3532463	-1	Chromate transport protein ChrA
																3450658	3567887	117229	3532841	3537289	-1	T1SS secreted agglutinin RTX; RTX toxins and related Ca2+-binding proteins
																3450658	3567887	117229	3537461	3537691	1
																3450658	3567887	117229	3537710	3538288	1
																3450658	3567887	117229	3538365	3538574	1	Cold shock protein of CSP family
																3450658	3567887	117229	3538806	3539045	-1
																3450658	3567887	117229	3539612	3539770	1	FIG00349159: hypothetical protein
																3450658	3567887	117229	3540121	3540303	-1	hypothetical protein
																3450658	3567887	117229	3541225	3541449	1
																3450658	3567887	117229	3542001	3542969	1
																3450658	3567887	117229	3543102	3543437	-1	Mobile element protein
																3450658	3567887	117229	3543623	3545569	-1	hypothetical protein
																3450658	3567887	117229	3545693	3547228	-1	hypothetical protein
																3450658	3567887	117229	3547893	3547985	1
																3450658	3567887	117229	3547989	3548162	1	hypothetical protein
																3450658	3567887	117229	3548146	3548418	1	Uncharacterized protein conserved in bacteria
																3450658	3567887	117229	3548475	3548606	-1
																3450658	3567887	117229	3549079	3549285	1
																3450658	3567887	117229	3549311	3549454	-1	FIG00956635: hypothetical protein
																3450658	3567887	117229	3549814	3550068	1
																3450658	3567887	117229	3550052	3550381	1
																3450658	3567887	117229	3550960	3552507	-1	Putative transposase InsK for insertion sequence element IS150
																3450658	3567887	117229	3552651	3553751	-1	Fic family protein
																3450658	3567887	117229	3554188	3555279	1	T1SS secreted agglutinin RTX; RTX toxins and related Ca2+-binding proteins
																3450658	3567887	117229	3555411	3556379	-1	Mobile element protein
																3450658	3567887	117229	3556413	3557612	-1	Mobile element protein
																3450658	3567887	117229	3557671	3558801	1	Translation elongation factor Tu
																3450658	3567887	117229	3558758	3559768	1	Mobile element protein
																3450658	3567887	117229	3559811	3560731	1	Mobile element protein
																3450658	3567887	117229	3560826	3561884	1	Transposase
																3450658	3567887	117229	3562474	3562740	-1	Transposase, IS3/IS911 family
																3450658	3567887	117229	3562836	3563774	1	T1SS secreted agglutinin RTX; RTX toxins and related Ca2+-binding proteins
																3450658	3567887	117229	3564122	3564601	1
																3450658	3567887	117229	3564645	3565178	1	Transposase
																3450658	3567887	117229	3565175	3565621	1	Mobile element protein
																3450658	3567887	117229	3565605	3566483	1	Transposase InsD for insertion element IS2
																3450658	3567887	117229	3566721	3566837	1
																3450658	3567887	117229	3567324	3567887	-1	hypothetical protein

## Sheet: MT123
MT123	Island Viewer				VRProfile				PHASTER						IslandViewer Results
Island #	Start	End	Length	Genes	Start	End	Length	Element	Start	End	Length	Genes			Island	Island start	Island end	Length	Gene start	Gene end	Strand	Product
1	428280	482209	53929	38	410739	452003	41264	ICE							1	428280	482209	53929	428280	428732	1	hypothetical protein
2	710352	714944	4592	4	609752	755063	145311	ICE								428280	482209	53929	429517	430389	1
3	830902	838737	7835	10	827245	850369	23124	GI								428280	482209	53929	430420	431118	-1	hypothetical protein
4	841881	850522	8641	11												428280	482209	53929	431362	432153	1	Type III restriction-modification system methylation subunit (EC 2.1.1.72)
5	1171757	1200157	28400	25	1175240	1186598	11358	ICE								428280	482209	53929	432171	433454	1	Mobile element protein
6	1426359	1433167	6808	13	1427886	1454262	26376	Prophage								428280	482209	53929	433583	434368	1	Type III restriction-modification system methylation subunit (EC 2.1.1.72)
7	1566142	1571237	5095	5												428280	482209	53929	434365	437073	1	Type III restriction-modification enzyme helicase subunit
8	2013326	2019408	6082	7												428280	482209	53929	437125	437871	-1
9	2154583	2159931	5348	6												428280	482209	53929	438521	439138	-1
10	2342229	2348542	6313	7												428280	482209	53929	440218	440352	1
11	2492348	2505310	12962	13												428280	482209	53929	440489	441136	1	Resolvase
12	2512946	2534078	21132	19	2517239	2526946	9707	GI								428280	482209	53929	441544	441693	1
13	2603044	2608830	5786	5												428280	482209	53929	441690	443354	1	hypothetical protein
14	2664804	2679400	14596	15												428280	482209	53929	443430	444713	-1	Mobile element protein
15	2730543	2777448	46905	51	2743509	2762317	18808	GI								428280	482209	53929	445253	446023	-1	putative type II restriction endonuclease
16	2968774	2974595	5821	6												428280	482209	53929	446020	447519	-1	Uncharacterized DUF262-containing protein TM0991
17	3314752	3323074	8322	12	3315498	3330342	14844	GI								428280	482209	53929	447626	448909	-1	Mobile element protein
18	3323760	3330342	6582	12												428280	482209	53929	448922	449200	-1	Uncharacterized DUF262-containing protein TM0991
19	3349026	3354973	5947	4												428280	482209	53929	449294	451285	-1	hypothetical protein
			261096	263												428280	482209	53929	451295	455710	-1	Possible restriction /modification enzyme
																428280	482209	53929	455727	458573	-1	Superfamily II DNA/RNA helicases, SNF2 family
					217594	218544	950	IS	2236442	2244547	8105	10				428280	482209	53929	458570	463891	-1	Helicase, C-terminal:Type III restriction enzyme, res subunit:DEAD/DEAH box helicase, N-terminal
					2234513	2255878	21365	Prophage								428280	482209	53929	464270	466198	1	hypothetical protein
																428280	482209	53929	466361	467074	1	hypothetical protein
																428280	482209	53929	467207	467455	1	RelB/StbD replicon stabilization protein (antitoxin to RelE/StbE)
	# IVPs classified as GIs	Sum of lengths for IVPs classified as GIs	Total # of genes in the IVPs classified as GIs	# IVPs classified as ICEs	Sum of lengths for IVPs classified as ICEs	Total # of genes in the IVPs classified as ICEs	# IVPs classified as prophages	Sum of lengths for IVPs classified as prophages	Total # of genes in the IVPs classified as prophages	# IVPs not categorized	Sum of lengths for all non-categorized IVPs	Total # of genes within non-categorized IVPs				428280	482209	53929	467445	467726	1	mRNA interferase RelE
	6	99417	115	3	86921	67	0	0	0	9	67950	68				428280	482209	53929	468208	468561	-1
																428280	482209	53929	468862	469476	-1
																428280	482209	53929	469830	470165	1
																428280	482209	53929	470300	471298	-1	Shufflon-specific DNA recombinase
																428280	482209	53929	471580	472266	1	Segregation and condensation protein B
																428280	482209	53929	472316	473953	1	LSU rRNA pseudouridine(2605) synthase (EC 5.4.99.22)
																428280	482209	53929	474117	474683	1	Bacterial ribosome SSU maturation protein RimP
																428280	482209	53929	474680	476164	1	Transcription termination protein NusA
																428280	482209	53929	476220	479174	1	Translation initiation factor 2
																428280	482209	53929	479191	479601	1	Ribosome-binding factor A
																428280	482209	53929	479637	480392	1	tRNA pseudouridine(55) synthase (EC 5.4.99.25)
																428280	482209	53929	480389	482209	1	GTP-binding protein TypA/BipA
															2	710352	714944	4592	710352	711209	-1	Beta-propeller domains of methanol dehydrogenase type
																710352	714944	4592	711206	711838	-1	LemA family protein
																710352	714944	4592	711875	712942	-1	predicted protein of beta-propeller fold
																710352	714944	4592	713181	714944	-1	Cytochrome c-type biogenesis protein DsbD, protein-disulfide reductase (EC 1.8.1.8)
															3	830902	838737	7835	830902	831483	-1	Macrophage infectivity potentiator-related protein
																830902	838737	7835	831816	832031	1
																830902	838737	7835	832034	832180	1
																830902	838737	7835	832517	832984	1	hypothetical protein
																830902	838737	7835	833026	833709	-1	Haloacid dehalogenase, type II (EC 3.8.1.2)
																830902	838737	7835	833808	834365	-1	Macrophage infectivity potentiator-related protein
																830902	838737	7835	834492	835343	1	Transcriptional regulator, AraC family
																830902	838737	7835	835435	836718	-1	Mobile element protein
																830902	838737	7835	836736	837134	-1	Mercuric resistance operon regulatory protein MerR
																830902	838737	7835	837202	838737	1	Mercuric ion reductase (EC 1.16.1.1)
															4	841881	850522	8641	841881	842513	1	LemA family protein
																841881	850522	8641	842510	843358	1	Beta-propeller domains of methanol dehydrogenase type
																841881	850522	8641	843361	843861	1	FIG004694: Hypothetical protein
																841881	850522	8641	843896	844729	-1	Probable carboxyvinyl-carboxyphosphonate phosphorylmutase (EC 2.7.8.23)
																841881	850522	8641	845025	845441	1	CopG protein
																841881	850522	8641	845490	847670	-1	Lead, cadmium, zinc and mercury transporting ATPase (EC 3.6.3.3) (EC 3.6.3.5); Copper-translocating P-type ATPase (EC 3.6.3.4)
																841881	850522	8641	847966	848466	1	Copper tolerance protein
																841881	850522	8641	848550	849038	1	Cytochrome c family protein
																841881	850522	8641	849086	849991	-1	hypothetical protein
																841881	850522	8641	849995	850369	-1
																841881	850522	8641	850379	850522	-1
															5	1171757	1200157	28400	1171757	1172020	1	SSU ribosomal protein S20p
																1171757	1200157	28400	1172168	1173109	-1	Ornithine carbamoyltransferase (EC 2.1.3.3)
																1171757	1200157	28400	1173241	1173555	1	hypothetical protein
																1171757	1200157	28400	1173679	1175022	-1	Argininosuccinate synthase (EC 6.3.4.5)
																1171757	1200157	28400	1175339	1176784	1
																1171757	1200157	28400	1176814	1177869	1	hypothetical protein
																1171757	1200157	28400	1177877	1179859	-1
																1171757	1200157	28400	1179899	1180177	-1
																1171757	1200157	28400	1181113	1182669	1
																1171757	1200157	28400	1183453	1184331	1
																1171757	1200157	28400	1184484	1184795	-1
																1171757	1200157	28400	1186016	1186381	1
																1171757	1200157	28400	1186749	1186973	1	hypothetical protein
																1171757	1200157	28400	1186985	1189402	1	Type I restriction-modification system, restriction subunit R (EC 3.1.21.3)
																1171757	1200157	28400	1189418	1191277	1	Type I restriction-modification system, DNA-methyltransferase subunit M (EC 2.1.1.72)
																1171757	1200157	28400	1191274	1192428	1	Putative uncharacterized protein YhcG
																1171757	1200157	28400	1192425	1193561	1	Type I restriction-modification system, specificity subunit S
																1171757	1200157	28400	1193575	1194069	1
																1171757	1200157	28400	1194066	1195046	1	hypothetical protein
																1171757	1200157	28400	1195043	1195756	1
																1171757	1200157	28400	1195753	1196346	1	Queuosine Biosynthesis QueC ATPase
																1171757	1200157	28400	1196764	1198047	1	Mobile element protein
																1171757	1200157	28400	1198051	1198233	1
																1171757	1200157	28400	1198260	1198523	-1
																1171757	1200157	28400	1198559	1200157	1	hypothetical protein
															6	1426359	1433167	6808	1426359	1426487	-1
																1426359	1433167	6808	1426886	1427074	1
																1426359	1433167	6808	1427136	1427405	1
																1426359	1433167	6808	1427886	1428182	-1
																1426359	1433167	6808	1428179	1428400	-1
																1426359	1433167	6808	1428638	1429402	-1
																1426359	1433167	6808	1429399	1429755	-1
																1426359	1433167	6808	1429757	1430002	-1
																1426359	1433167	6808	1429999	1430193	-1
																1426359	1433167	6808	1430216	1430458	-1
																1426359	1433167	6808	1430746	1430997	-1
																1426359	1433167	6808	1431094	1431810	-1
																1426359	1433167	6808	1431908	1433167	-1	hypothetical protein
															7	1566142	1571237	5095	1566142	1566924	-1	Oxidoreductase, short-chain dehydrogenase/reductase family
																1566142	1571237	5095	1566991	1568598	-1	Oxidoreductase, GMC family
																1566142	1571237	5095	1568618	1569406	-1	Shikimate 5-dehydrogenase I alpha (EC 1.1.1.25)
																1566142	1571237	5095	1569485	1570249	-1	Oxidoreductase, short-chain dehydrogenase/reductase family
																1566142	1571237	5095	1570239	1571237	-1	Quinone oxidoreductase (EC 1.6.5.5)
															8	2013326	2019408	6082	2013326	2014999	-1	Cytochrome c oxidase (cbb3-type) subunit CcoN (EC 1.9.3.1)
																2013326	2019408	6082	2015264	2015713	1	Protein YhfA
																2013326	2019408	6082	2015726	2016559	1	Thymidylate synthase (EC 2.1.1.45)
																2013326	2019408	6082	2016733	2017056	1	Transcriptional regulator, ArsR family
																2013326	2019408	6082	2017153	2017512	1	Asenic metallochaperone ArsD, transfers trivalent metalloids to ArsAB pump
																2013326	2019408	6082	2017526	2019292	1	Arsenite/antimonite pump-driving ATPase ArsA (EC 3.6.3.16)
																2013326	2019408	6082	2019289	2019408	1	Arsenate reductase (EC 1.20.4.1) glutaredoxin-coupled, glutaredoxin-like family
															9	2154583	2159931	5348	2154583	2155230	-1	Dihydrofolate reductase homolog
																2154583	2159931	5348	2155464	2156132	-1	Dihydrofolate reductase (EC 1.5.1.3)
																2154583	2159931	5348	2156248	2156376	1
																2154583	2159931	5348	2156771	2157424	-1
																2154583	2159931	5348	2158210	2158662	-1
																2154583	2159931	5348	2159062	2159931	1
															10	2342229	2348542	6313	2342229	2342378	1
																2342229	2348542	6313	2342559	2344262	-1
																2342229	2348542	6313	2344262	2344450	-1
																2342229	2348542	6313	2344646	2345236	-1
																2342229	2348542	6313	2345240	2346523	-1	Mobile element protein
																2342229	2348542	6313	2347009	2347566	-1
																2342229	2348542	6313	2347616	2348542	1
															11	2492348	2505310	12962	2492348	2493019	1	Transcriptional regulator, AcrR family
																2492348	2505310	12962	2493092	2493721	1	Glutathione S-transferase (EC 2.5.1.18)
																2492348	2505310	12962	2493841	2494350	1	hypothetical protein
																2492348	2505310	12962	2494432	2495040	-1	FIG00432251: hypothetical protein
																2492348	2505310	12962	2495078	2495353	-1
																2492348	2505310	12962	2495505	2496788	-1	Mobile element protein
																2492348	2505310	12962	2497235	2499406	1	diguanylate cyclase/phosphodiesterase (GGDEF & EAL domains) with PAS/PAC sensor(s)
																2492348	2505310	12962	2499478	2500089	-1	Rrf2-linked NADH-flavin reductase
																2492348	2505310	12962	2500106	2500228	-1
																2492348	2505310	12962	2500285	2500434	-1
																2492348	2505310	12962	2500509	2501567	-1	Uncharacterized protein clustered with Type I restriction-modification system
																2492348	2505310	12962	2501709	2504162	-1	DNA gyrase subunit B (EC 5.99.1.3)
																2492348	2505310	12962	2504201	2505310	-1	DNA polymerase III beta subunit (EC 2.7.7.7)
															12	2512946	2534078	21132	2512946	2513998	-1	Uncharacterized protein clustered with Type I restriction-modification system
																2512946	2534078	21132	2514057	2517239	-1	Type I restriction-modification system, restriction subunit R (EC 3.1.21.3)
																2512946	2534078	21132	2517239	2518504	-1	hypothetical protein
																2512946	2534078	21132	2518762	2520045	-1	Mobile element protein
																2512946	2534078	21132	2520063	2520917	-1	hypothetical protein
																2512946	2534078	21132	2520914	2521216	-1	hypothetical protein
																2512946	2534078	21132	2521188	2522471	-1	Mobile element protein
																2512946	2534078	21132	2522484	2523047	-1	hypothetical protein
																2512946	2534078	21132	2523044	2524588	-1	Type I restriction-modification system, specificity subunit S
																2512946	2534078	21132	2524600	2525013	-1	Protein of unknown function DUF86, Caur_2869 group
																2512946	2534078	21132	2525027	2526589	-1	Type I restriction-modification system, DNA-methyltransferase subunit M (EC 2.1.1.72)
																2512946	2534078	21132	2526650	2526946	-1
																2512946	2534078	21132	2527081	2527944	-1	Integrase
																2512946	2534078	21132	2528515	2529684	-1	hypothetical protein
																2512946	2534078	21132	2530101	2531018	1	Uncharacterized protein BT3327
																2512946	2534078	21132	2531422	2531739	1	Uncharacterized protein BT3327
																2512946	2534078	21132	2531840	2532586	1	SAM-dependent methyltransferase
																2512946	2534078	21132	2532616	2532909	-1
																2512946	2534078	21132	2532948	2534078	-1	Aminobutyraldehyde dehydrogenase (EC 1.2.1.19)
															13	2603044	2608830	5786	2603044	2603202	1
																2603044	2608830	5786	2603564	2604895	1	hypothetical protein
																2603044	2608830	5786	2604892	2605923	1
																2603044	2608830	5786	2605959	2607650	1
																2603044	2608830	5786	2607709	2608830	-1	DNA-cytosine methyltransferase (EC 2.1.1.37)
															14	2664804	2679400	14596	2664804	2666993	1	putative membrane-associated phospholipid phosphatase, PAP2 superfamily
																2664804	2679400	14596	2667127	2667549	1	hypothetical protein
																2664804	2679400	14596	2667546	2668160	1	hypothetical protein
																2664804	2679400	14596	2668853	2668981	-1
																2664804	2679400	14596	2669323	2671230	-1	hypothetical protein
																2664804	2679400	14596	2671220	2672719	-1	hypothetical protein
																2664804	2679400	14596	2672716	2673909	-1	hypothetical protein
																2664804	2679400	14596	2673917	2674213	-1
																2664804	2679400	14596	2674398	2674835	-1	ClpXP protease specificity-enhancing factor SspB
																2664804	2679400	14596	2674837	2675445	-1	Stringent starvation protein A
																2664804	2679400	14596	2675500	2676345	-1	Ubiquinol-cytochrome C reductase, cytochrome C1 subunit
																2664804	2679400	14596	2676378	2677763	-1	Ubiquinol-cytochrome C reductase, cytochrome B subunit (EC 1.10.2.2)
																2664804	2679400	14596	2677807	2678454	-1	Ubiquinol-cytochrome C reductase iron-sulfur subunit (EC 1.10.2.2)
																2664804	2679400	14596	2678617	2679069	1	Large-conductance mechanosensitive channel
																2664804	2679400	14596	2679284	2679400	-1
															15	2730543	2777448	46905	2730543	2730734	-1	Helix-turn-helix motif
																2730543	2777448	46905	2730748	2731182	-1	FIG074102: hypothetical protein
																2730543	2777448	46905	2731201	2731671	-1	FIG074102: hypothetical protein
																2730543	2777448	46905	2731668	2731814	-1	Integrase
																2730543	2777448	46905	2732034	2732471	1
																2730543	2777448	46905	2732529	2732666	1
																2730543	2777448	46905	2732827	2735061	1	hypothetical protein
																2730543	2777448	46905	2735122	2736333	-1	hypothetical protein
																2730543	2777448	46905	2736836	2737240	1	Transcriptional regulator, MarR family
																2730543	2777448	46905	2737237	2738424	1	UDP-glucose 6-dehydrogenase (EC 1.1.1.22)
																2730543	2777448	46905	2739750	2741261	1	Mannose-1-phosphate guanylyltransferase (EC 2.7.7.13); Mannose-6-phosphate isomerase (EC 5.3.1.8)
																2730543	2777448	46905	2738468	2739751	-1	Mobile element protein
																2730543	2777448	46905	2741258	2742235	1	GDP-L-fucose synthetase (EC 1.1.1.271)
																2730543	2777448	46905	2742253	2743347	1	GDP-mannose 4,6-dehydratase (EC 4.2.1.47)
																2730543	2777448	46905	2743509	2743700	-1
																2730543	2777448	46905	2743727	2744836	1	Aminotransferase
																2730543	2777448	46905	2744836	2745723	1	O-antigen export system, permease protein
																2730543	2777448	46905	2745726	2747018	1	Polysaccharide ABC transporter, ATP-binding protein
																2730543	2777448	46905	2747142	2748020	1	probable methyltransferase-related protein
																2730543	2777448	46905	2748283	2748846	1	N-acylneuraminate cytidylyltransferase (EC 2.7.7.43)
																2730543	2777448	46905	2748843	2749850	1	UDP-glucose 4-epimerase (EC 5.1.3.2)
																2730543	2777448	46905	2749862	2751745	1	N-acetylneuraminate synthase (EC 2.5.1.56)
																2730543	2777448	46905	2751832	2752698	1
																2730543	2777448	46905	2752698	2753528	1
																2730543	2777448	46905	2753528	2754403	1	hypothetical protein
																2730543	2777448	46905	2754400	2755407	1	hypothetical protein
																2730543	2777448	46905	2755423	2756559	1	hypothetical protein
																2730543	2777448	46905	2756556	2757359	1	Radical SAM
																2730543	2777448	46905	2757356	2758330	1	identified by sequence similarity; putative; ORF located using Blastx/Glimmer
																2730543	2777448	46905	2758542	2758736	-1
																2730543	2777448	46905	2758795	2758905	1
																2730543	2777448	46905	2759334	2760026	1	Glucose-1-phosphate thymidylyltransferase (EC 2.7.7.24)
																2730543	2777448	46905	2760023	2760772	1	Glycosyl transferase, family 2
																2730543	2777448	46905	2760829	2761770	1	UDP-glucose 4-epimerase (EC 5.1.3.2)
																2730543	2777448	46905	2761811	2762317	1	Lipid carrier : UDP-N-acetylgalactosaminyltransferase (EC 2.4.1.-)
																2730543	2777448	46905	2762475	2764292	1	UDP-N-acetylglucosamine 4,6-dehydratase (EC 4.2.1.135)
																2730543	2777448	46905	2764396	2765691	1
																2730543	2777448	46905	2765691	2766983	1	hypothetical protein
																2730543	2777448	46905	2766980	2768077	1	Glycosyltransferase
																2730543	2777448	46905	2768071	2768883	1	hypothetical protein
																2730543	2777448	46905	2768880	2770001	1	Lipid carrier : UDP-N-acetylgalactosaminyltransferase (EC 2.4.1.-); Alpha-1,3-N-acetylgalactosamine transferase PglA (EC 2.4.1.-); Putative glycosyltransferase
																2730543	2777448	46905	2770206	2772809	1	UDP-N-acetylgalactosamine-undecaprenyl-phosphate N-acetylgalactosaminephosphotransferase (EC 2.7.8.40)
																2730543	2777448	46905	2772854	2773015	-1
																2730543	2777448	46905	2773100	2773231	1
																2730543	2777448	46905	2773259	2773690	-1	Predicted transcriptional regulator
																2730543	2777448	46905	2774026	2774142	-1
																2730543	2777448	46905	2774193	2774375	-1
																2730543	2777448	46905	2774581	2774856	-1	Death on curing protein, Doc toxin
																2730543	2777448	46905	2774859	2775077	-1	hypothetical protein
																2730543	2777448	46905	2775143	2776276	-1	hypothetical protein
																2730543	2777448	46905	2776276	2777448	-1	ABC transporter, permease protein (cluster 3, basic aa/glutamine/opines)
															16	2968774	2974595	5821	2968774	2969079	-1	hypothetical protein
																2968774	2974595	5821	2969340	2969480	-1	Mobile element protein
																2968774	2974595	5821	2969471	2970310	-1	Mobile element protein
																2968774	2974595	5821	2970484	2972634	1	hypothetical protein
																2968774	2974595	5821	2972655	2973767	1	Phosphoserine aminotransferase (EC 2.6.1.52)
																2968774	2974595	5821	2974035	2974595	-1	hypothetical protein
															17	3314752	3323074	8322	3314752	3315501	-1
																3314752	3323074	8322	3315498	3315959	-1
																3314752	3323074	8322	3316008	3316196	-1
																3314752	3323074	8322	3316399	3316581	1
																3314752	3323074	8322	3316760	3316915	1
																3314752	3323074	8322	3317038	3317610	1
																3314752	3323074	8322	3317752	3317952	1
																3314752	3323074	8322	3317995	3320004	1	diguanylate cyclase/phosphodiesterase (GGDEF & EAL domains) with PAS/PAC sensor(s)
																3314752	3323074	8322	3320072	3320536	1
																3314752	3323074	8322	3320574	3321230	1	hypothetical protein
																3314752	3323074	8322	3321612	3322688	1	hypothetical protein
																3314752	3323074	8322	3322793	3323074	1
															18	3323760	3330342	6582	3323760	3323999	1
																3323760	3330342	6582	3323999	3324226	1
																3323760	3330342	6582	3324223	3324888	1
																3323760	3330342	6582	3324881	3325120	1
																3323760	3330342	6582	3325113	3325325	1
																3323760	3330342	6582	3325318	3326265	1
																3323760	3330342	6582	3326262	3327818	1	hypothetical protein
																3323760	3330342	6582	3327822	3328361	1
																3323760	3330342	6582	3328367	3328702	1
																3323760	3330342	6582	3328695	3328985	1
																3323760	3330342	6582	3329170	3329778	1	hypothetical protein
																3323760	3330342	6582	3329917	3330342	1
															19	3349026	3354973	5947	3349026	3350801	-1	hypothetical protein
																3349026	3354973	5947	3350798	3352549	-1	FIG131328: Predicted ATP-dependent endonuclease of the OLD family
																3349026	3354973	5947	3352656	3353714	-1	hypothetical protein
																3349026	3354973	5947	3353711	3354973	-1	hypothetical protein

## Sheet: FW021bin21
FW021 bin21	Island Viewer				VRProfile				PHASTER						IslandViewer Results
Island #	Start	End	Length	Genes	Start	End	Length	Element	Start	End	Length	Genes			Island	Island start	Island end	Length	Gene start	Gene end	Strand	Product
1	712219	718859	6640	10	706397	718859	12462	GI	712219	717845	5635	8			1	712219	718859	6640	712219	712638	1
2	914314	924052	9738	8												712219	718859	6640	712635	712979	1	Mobile element protein
3	1003784	1008429	4645	6												712219	718859	6640	713061	714647	1	Mobile element protein
4	1293869	1301877	8008	10	1283528	1301670	18142	GI								712219	718859	6640	714806	715138	-1	hypothetical protein
5	1305388	1330504	25116	34	1308052	1338227	30175	Prophage	1308052	1321277	13225	22				712219	718859	6640	715113	715655	-1	hypothetical protein
6	1355479	1362426	6947	13												712219	718859	6640	716131	716250	-1
7	1847863	1869253	21390	25	1852318	1878607	10688	ICE								712219	718859	6640	717255	717539	-1	Antitoxin HigA
8	1873414	1879640	6226	8												712219	718859	6640	717549	717845	-1	Toxin HigB
9	1957453	1964936	7483	8												712219	718859	6640	717963	718232	-1
10	1979520	1986456	6640	9					1974190	1988685	14495	19				712219	718859	6640	718407	718859	-1	hypothetical protein
11	2010983	2019015	8032	12	2000461	2020300	19839	Prophage	2002137	2023235	21098	15			2	914314	924052	9738	914314	915171	1	Pirin
12	2163615	2174115	10500	9												914314	924052	9738	915274	915585	-1
13	2845961	2856891	10930	16	2847116	2847364	248	IS								914314	924052	9738	915745	916413	-1	Dienelactone hydrolase family protein
					2856248	2856514	266	IS								914314	924052	9738	916653	918074	1	Flagellar cap protein FliD
14	2883583	2892385	8802	14												914314	924052	9738	918743	920167	-1	hypothetical protein
15	2924657	2929272	4615	9	2921412	2932100	10688	Prophage								914314	924052	9738	920164	921177	-1
16	3045984	3052082	6098	8	3045984	3060935	14951	GI								914314	924052	9738	921177	923942	-1	hypothetical protein
17	3191526	3240343	48817	44	3202698	3219770	17072	GI								914314	924052	9738	923936	924052	-1
18	3247044	3271870	24826	24	3252506	3255610	3104	IS							3	1003784	1008429	4645	1003784	1003924	1
19	3279438	3289643	10205	9	3280507	3297339	16832	GI								1003784	1008429	4645	1004172	1004573	-1	Signal peptidase I (EC 3.4.21.89)
20	3309095	3404767	95672	96	3344961	3376458	31497	ICE								1003784	1008429	4645	1004575	1005198	-1	hypothetical protein
			331330	372												1003784	1008429	4645	1005336	1006175	-1	Glycerol-3-phosphate regulon repressor, DeoR family
																1003784	1008429	4645	1006172	1007623	-1	hypothetical protein
																1003784	1008429	4645	1007656	1008429	-1
					1019285	1019599	314	IS	2514204	2543737	29533	19			4	1293869	1301877	8008	1293869	1294939	1	hypothetical protein
					1756173	1757267	1094	IS	2687775	2695496	7721	7				1293869	1301877	8008	1294942	1295454	1
					3328635	3332310	3675	Integron								1293869	1301877	8008	1295451	1296512	1	hypothetical protein
																1293869	1301877	8008	1296512	1297324	1	FIG00715096: hypothetical protein
																1293869	1301877	8008	1297472	1298080	1
	# IVPs classified as GIs	Sum of lengths for IVPs classified as GIs	Total # of genes in the IVPs classified as GIs	# IVPs classified as ICEs	Sum of lengths for IVPs classified as ICEs	Total # of genes in the IVPs classified as ICEs	# IVPs classified as prophages	Sum of lengths for IVPs classified as prophages	Total # of genes in the IVPs classified as prophages	# IVPs not categorized	Sum of lengths for all non-categorized IVPs	Total # of genes within non-categorized IVPs				1293869	1301877	8008	1298520	1299053	-1	RNA polymerase sigma-70 factor
	5	79768	81	3	123288	129	4	54453	64	6	48115	58				1293869	1301877	8008	1299050	1300207	-1	NADH dehydrogenase-like protein
																1293869	1301877	8008	1300656	1300976	1	hypothetical protein
																1293869	1301877	8008	1301167	1301670	1
																1293869	1301877	8008	1301710	1301877	1
															5	1305388	1330504	25116	1305388	1306038	1	Cobalt-precorrin-5B (C1)-methyltransferase (EC 2.1.1.195)
																1305388	1330504	25116	1306035	1307228	1	Cobalt-precorrin-7 (C5)-methyltransferase (EC 2.1.1.289); Cobalt-precorrin-6B C15-methyltransferase [decarboxylating] (EC 2.1.1.196)
																1305388	1330504	25116	1307522	1308001	-1
																1305388	1330504	25116	1308052	1308519	-1
																1305388	1330504	25116	1308516	1308659	-1
																1305388	1330504	25116	1308802	1309077	-1
																1305388	1330504	25116	1309195	1309515	-1
																1305388	1330504	25116	1309512	1309898	-1
																1305388	1330504	25116	1310007	1310258	1
																1305388	1330504	25116	1310255	1312522	1	DNA primase, phage associated
																1305388	1330504	25116	1312712	1312933	1
																1305388	1330504	25116	1312953	1313453	1
																1305388	1330504	25116	1313459	1315018	1	Bacteriophage terminase, large subunit
																1305388	1330504	25116	1315060	1315521	1
																1305388	1330504	25116	1315518	1315985	1
																1305388	1330504	25116	1315988	1316386	1
																1305388	1330504	25116	1316390	1318066	1	Phage collar, head-to-tail connector protein
																1305388	1330504	25116	1318076	1318411	1
																1305388	1330504	25116	1318452	1318562	1
																1305388	1330504	25116	1318895	1319014	-1
																1305388	1330504	25116	1319200	1319364	1
																1305388	1330504	25116	1319405	1319533	1
																1305388	1330504	25116	1319609	1319731	1
																1305388	1330504	25116	1319728	1320459	-1
																1305388	1330504	25116	1320444	1321277	-1	ABC transporter, permease protein (cluster 10, nitrate/sulfonate/bicarbonate)
																1305388	1330504	25116	1321264	1322328	-1
																1305388	1330504	25116	1322424	1322657	-1
																1305388	1330504	25116	1322722	1323627	1	Transposase
																1305388	1330504	25116	1324159	1325295	1	Para-aminobenzoate synthase, aminase component (EC 2.6.1.85); Aminodeoxychorismate lyase (EC 4.1.3.38)
																1305388	1330504	25116	1325330	1325956	1	Para-aminobenzoate synthase, aminase component (EC 2.6.1.85); Aminodeoxychorismate lyase (EC 4.1.3.38)
																1305388	1330504	25116	1326018	1328186	-1	diguanylate cyclase/phosphodiesterase (GGDEF & EAL domains) with PAS/PAC sensor(s)
																1305388	1330504	25116	1328220	1328429	-1	Fic domain protein, PA0574 type
																1305388	1330504	25116	1328469	1328747	-1	Translation elongation factor Tu
																1305388	1330504	25116	1329563	1330504	-1	Chromosome (plasmid) partitioning protein ParB
															6	1355479	1362426	6947	1355479	1356117	-1	3-oxoadipate CoA-transferase subunit B (EC 2.8.3.6)
																1355479	1362426	6947	1356114	1356794	-1	3-oxoadipate CoA-transferase subunit A (EC 2.8.3.6)
																1355479	1362426	6947	1356910	1357014	-1	Electron transfer flavoprotein, alpha subunit
																1355479	1362426	6947	1357297	1357557	1	VapB protein (antitoxin to VapC)
																1355479	1362426	6947	1357554	1357952	1
																1355479	1362426	6947	1358044	1358337	1
																1355479	1362426	6947	1358560	1359468	-1	Integrase
																1355479	1362426	6947	1359492	1359617	-1	Mobile element protein
																1355479	1362426	6947	1359651	1359773	-1	Mobile element protein
																1355479	1362426	6947	1359734	1360228	-1	Mobile element protein
																1355479	1362426	6947	1360225	1361304	-1	Mobile element protein
																1355479	1362426	6947	1362020	1362259	-1
																1355479	1362426	6947	1362307	1362426	-1
															7	1847863	1869253	21390	1847863	1848471	-1	Flavin prenyltransferase UbiX
																1847863	1869253	21390	1848468	1848854	-1	Glutaredoxin-related protein
																1847863	1869253	21390	1848874	1849695	-1	Peptide chain release factor N(5)-glutamine methyltransferase (EC 2.1.1.297)
																1847863	1869253	21390	1849695	1850774	-1	Peptide chain release factor 1
																1847863	1869253	21390	1850856	1852133	-1	Glutamyl-tRNA reductase (EC 1.2.1.70)
																1847863	1869253	21390	1852439	1854154	1
																1847863	1869253	21390	1854151	1854384	-1
																1847863	1869253	21390	1854693	1854818	1
																1847863	1869253	21390	1854962	1855816	-1
																1847863	1869253	21390	1856359	1857000	1	Resolvase/integrase Bin
																1847863	1869253	21390	1857521	1858969	1	Integrase
																1847863	1869253	21390	1859016	1860479	1	IncW plasmid conjugative relaxase protein TrwC (TraI homolog)
																1847863	1869253	21390	1860820	1860978	1
																1847863	1869253	21390	1861108	1861734	1	enzyme; Degradation of DNA
																1847863	1869253	21390	1861871	1862146	-1	UPF0758 family protein
																1847863	1869253	21390	1862213	1862398	-1	DNA repair protein RadC
																1847863	1869253	21390	1862990	1863409	1
																1847863	1869253	21390	1863568	1863984	1	hypothetical protein
																1847863	1869253	21390	1863990	1865696	1	Multicopper oxidase
																1847863	1869253	21390	1865707	1866894	1	Cytochrome c-type biogenesis protein DsbD, protein-disulfide reductase (EC 1.8.1.8)
																1847863	1869253	21390	1866891	1867400	1
																1847863	1869253	21390	1867519	1867953	1	CopG protein
																1847863	1869253	21390	1867994	1868344	-1	Cytochrome c family protein
																1847863	1869253	21390	1868537	1869001	-1	hypothetical protein
																1847863	1869253	21390	1869044	1869253	-1
															8	1873414	1879640	6226	1873414	1873854	1
																1873414	1879640	6226	1873870	1874385	1	RNA polymerase sigma-54 factor RpoN
																1873414	1879640	6226	1874395	1875255	1	Transmembrane regulator protein PrtR
																1873414	1879640	6226	1875334	1876296	1	Protein-methionine-sulfoxide reductase catalytic subunit MsrP
																1873414	1879640	6226	1876296	1877027	1	FIG001196: Membrane protein YedZ
																1873414	1879640	6226	1877064	1877300	-1
																1873414	1879640	6226	1878164	1878415	1
																1873414	1879640	6226	1878663	1879640	-1
															9	1957453	1964936	7483	1957453	1958454	1	L-asparaginase (EC 3.5.1.1)
																1957453	1964936	7483	1958436	1959320	-1	Transcriptional regulator, LysR family
																1957453	1964936	7483	1959424	1960272	1	ABC transporter, substrate-binding protein (cluster 3, basic aa/glutamine/opines)
																1957453	1964936	7483	1960298	1960978	1
																1957453	1964936	7483	1960968	1961630	1	ABC transporter, permease protein (cluster 3, basic aa/glutamine/opines)
																1957453	1964936	7483	1961686	1962648	1	Arginase/agmatinase/formimionoglutamate hydrolase, arginase family
																1957453	1964936	7483	1962718	1963458	1	Glutamate/aspartate ABC transporter, ATP-binding protein GltL (TC 3.A.1.3.4)
																1957453	1964936	7483	1963518	1964936	1	Aspartate ammonia-lyase (EC 4.3.1.1)
															10	1979520	1986456	6936	1979520	1979639	-1
																1979520	1986456	6936	1979823	1980911	1
																1979520	1986456	6936	1981279	1982154	-1
																1979520	1986456	6936	1982285	1982599	-1
																1979520	1986456	6936	1982680	1984143	-1	hypothetical protein
																1979520	1986456	6936	1984524	1984706	1	Uncharacterized protein Npun_F4007
																1979520	1986456	6936	1984731	1985120	1	DNA-binding protein, CopG family
																1979520	1986456	6936	1985182	1985757	-1
																1979520	1986456	6936	1986085	1986456	1	Helix-turn-helix motif
															11	2010983	2019015	8032	2010983	2012221	1	Phage protein
																2010983	2019015	8032	2012218	2012421	1
																2010983	2019015	8032	2012432	2013016	1	Phage protein
																2010983	2019015	8032	2013027	2013380	1
																2010983	2019015	8032	2013560	2013775	1
																2010983	2019015	8032	2013765	2014133	1
																2010983	2019015	8032	2014130	2014276	1
																2010983	2019015	8032	2014273	2016441	1	DNA polymerase, phage-associated
																2010983	2019015	8032	2016529	2016792	1
																2010983	2019015	8032	2017081	2018517	1	DNA helicase (EC 3.6.4.12), phage-associated
																2010983	2019015	8032	2018510	2018782	1
																2010983	2019015	8032	2018779	2019015	1
															12	2163615	2174115	10500	2163615	2164838	-1	ABC transporter, substrate-binding protein (cluster 10, nitrate/sulfonate/bicarbonate)
																2163615	2174115	10500	2164835	2165665	-1	ABC transporter, ATP-binding protein (cluster 1, maltose/g3p/polyamine/iron); ABC transporter, ATP-binding protein (cluster 10, nitrate/sulfonate/bicarbonate)
																2163615	2174115	10500	2165669	2166775	-1	Butyryl-CoA dehydrogenase (EC 1.3.8.1)
																2163615	2174115	10500	2166790	2167359	-1	Macrophage infectivity potentiator-related protein
																2163615	2174115	10500	2167600	2169516	-1	Bis-ABC ATPase YheS
																2163615	2174115	10500	2169513	2170409	-1	Ribosomal protein L3 N(5)-glutamine methyltransferase (EC 2.1.1.298)
																2163615	2174115	10500	2170843	2172153	1	Cell division trigger factor (EC 5.2.1.8)
																2163615	2174115	10500	2172153	2172812	1	ATP-dependent Clp protease proteolytic subunit ClpP (EC 3.4.21.92)
																2163615	2174115	10500	2172823	2174115	1	ATP-dependent Clp protease ATP-binding subunit ClpX
															13	2845961	2856891	10930	2845961	2847097	-1	Type I restriction-modification system, restriction subunit R (EC 3.1.21.3)
																2845961	2856891	10930	2847197	2847364	1	Mobile element protein
																2845961	2856891	10930	2847377	2847655	-1	Mobile element protein
																2845961	2856891	10930	2847706	2848131	-1	Mobile element protein
																2845961	2856891	10930	2848246	2848848	1	hypothetical protein
																2845961	2856891	10930	2849204	2849887	-1	Haloacid dehalogenase, type II (EC 3.8.1.2)
																2845961	2856891	10930	2850017	2850574	-1	Macrophage infectivity potentiator-related protein
																2845961	2856891	10930	2850701	2851573	1	Transcriptional regulator, AraC family
																2845961	2856891	10930	2851730	2852164	-1	Mercuric resistance operon regulatory protein MerR
																2845961	2856891	10930	2852455	2854140	1	Mercuric ion reductase (EC 1.16.1.1)
																2845961	2856891	10930	2854159	2854398	1	Mercuric resistence transcriptional repressor, MerD
																2845961	2856891	10930	2854395	2854631	1	Mercuric transport protein, MerE
																2845961	2856891	10930	2854726	2855766	1	Transcriptional regulator, LysR family
																2845961	2856891	10930	2855896	2856096	-1	transposase IS66
																2845961	2856891	10930	2856248	2856514	1	Transposase, IS3/IS911 family
																2845961	2856891	10930	2856664	2856891	1	Mobile element protein
															14	2883583	2892385	8802	2883583	2885880	-1
																2883583	2892385	8802	2885904	2886668	-1	hypothetical protein
																2883583	2892385	8802	2886665	2887009	-1
																2883583	2892385	8802	2887011	2887319	-1
																2883583	2892385	8802	2887411	2887938	-1
																2883583	2892385	8802	2887965	2888420	-1
																2883583	2892385	8802	2888799	2889101	1
																2883583	2892385	8802	2888417	2888800	-1
																2883583	2892385	8802	2889391	2889867	-1	DNA primase/helicase, phage-associated
																2883583	2892385	8802	2890031	2890336	1
																2883583	2892385	8802	2890363	2890488	-1
																2883583	2892385	8802	2890628	2890792	1
																2883583	2892385	8802	2891133	2891615	-1	Protein translocase membrane subunit SecG
																2883583	2892385	8802	2891642	2892385	-1	Triosephosphate isomerase (EC 5.3.1.1)
															15	2924657	2929272	4615	2924657	2924896	-1
																2924657	2929272	4615	2924889	2925476	-1
																2924657	2929272	4615	2925477	2925716	-1
																2924657	2929272	4615	2925716	2926402	-1	hypothetical protein
																2924657	2929272	4615	2926405	2926656	-1
																2924657	2929272	4615	2926765	2927286	-1	hypothetical protein
																2924657	2929272	4615	2927383	2927610	-1
																2924657	2929272	4615	2927861	2928010	-1
																2924657	2929272	4615	2928007	2929272	-1	hypothetical protein
															16	3045984	3052082	6098	3045984	3046784	-1
																3045984	3052082	6098	3046994	3047761	1	ABC transporter, substrate-binding protein (cluster 4, leucine/isoleucine/valine/benzoate)
																3045984	3052082	6098	3047784	3048488	1	ABC transporter, permease protein 1 (cluster 4, leucine/isoleucine/valine/benzoate)
																3045984	3052082	6098	3048526	3049353	1
																3045984	3052082	6098	3049478	3049591	-1
																3045984	3052082	6098	3049757	3050545	1
																3045984	3052082	6098	3050568	3051209	1
																3045984	3052082	6098	3051228	3052082	1
															17	3191526	3240343	48817	3191526	3192218	1
																3191526	3240343	48817	3192250	3193038	1	Choline ABC transporter permease protein
																3191526	3240343	48817	3193050	3193877	1
																3191526	3240343	48817	3193912	3194907	1	ABC transporter, substrate-binding protein (cluster 10, nitrate/sulfonate/bicarbonate)
																3191526	3240343	48817	3194904	3195677	1	Translation elongation factor Tu
																3191526	3240343	48817	3195876	3196256	1	Protein translocase subunit SecE
																3191526	3240343	48817	3196271	3196804	1	Transcription antitermination protein NusG
																3191526	3240343	48817	3196939	3197373	1	LSU ribosomal protein L11p (L12e)
																3191526	3240343	48817	3197373	3198068	1	LSU ribosomal protein L1p (L10Ae)
																3191526	3240343	48817	3198296	3198820	1	LSU ribosomal protein L10p (P0)
																3191526	3240343	48817	3198897	3199274	1	LSU ribosomal protein L7p/L12p (P1/P2)
																3191526	3240343	48817	3199460	3201805	1	DNA-directed RNA polymerase beta subunit (EC 2.7.7.6)
																3191526	3240343	48817	3202139	3202552	1
																3191526	3240343	48817	3202698	3203885	1
																3191526	3240343	48817	3204399	3205235	1
																3191526	3240343	48817	3205926	3207281	1	hypothetical protein
																3191526	3240343	48817	3207282	3210437	1	hypothetical protein
																3191526	3240343	48817	3210952	3211092	-1
																3191526	3240343	48817	3211379	3212440	1	hypothetical protein
																3191526	3240343	48817	3212504	3213046	1
																3191526	3240343	48817	3213079	3213768	1	hypothetical protein
																3191526	3240343	48817	3213957	3215084	1
																3191526	3240343	48817	3215151	3216479	-1	hypothetical protein
																3191526	3240343	48817	3216552	3217037	-1
																3191526	3240343	48817	3217170	3218513	-1	CCA tRNA nucleotidyltransferase (EC 2.7.7.72)
																3191526	3240343	48817	3218949	3219215	-1
																3191526	3240343	48817	3219258	3219770	-1
																3191526	3240343	48817	3220994	3221932	-1	Tn4651 auxiliary cointegrate resolution protein T
																3191526	3240343	48817	3222041	3223174	1	Phage integrase
																3191526	3240343	48817	3223340	3224260	-1	Transcriptional regulator, LysR family
																3191526	3240343	48817	3224448	3227555	1	Multidrug efflux system MdtABC-TolC, inner-membrane proton/drug antiporter MdtC (RND type)
																3191526	3240343	48817	3227858	3230791	-1	transposase Tn3
																3191526	3240343	48817	3230959	3231771	-1	Peptidyl-prolyl cis-trans isomerase PpiD (EC 5.2.1.8)
																3191526	3240343	48817	3231864	3232880	-1	Transcription-repair coupling factor
																3191526	3240343	48817	3233003	3233764	-1	Oxidoreductase, short-chain dehydrogenase/reductase family
																3191526	3240343	48817	3233847	3234035	1
																3191526	3240343	48817	3234099	3234557	1
																3191526	3240343	48817	3234631	3234807	1
																3191526	3240343	48817	3234808	3234975	1
																3191526	3240343	48817	3235050	3235547	-1	hypothetical protein
																3191526	3240343	48817	3235893	3238466	1	Mg(2+) transport ATPase, P-type (EC 3.6.3.2)
																3191526	3240343	48817	3238518	3238931	-1	hypothetical protein
																3191526	3240343	48817	3239108	3240046	-1	hypothetical protein
																3191526	3240343	48817	3240092	3240343	-1	Oxidoreductase, short-chain dehydrogenase/reductase family
															18	3247044	3271870	24826	3247044	3248210	-1	ABC-type efflux pump permease component YbhS
																3247044	3271870	24826	3248207	3249985	-1	ABC-type efflux pump, duplicated ATPase component YbhF
																3247044	3271870	24826	3249987	3251027	-1	ABC-type efflux pump membrane fusion component YbhG
																3247044	3271870	24826	3251054	3251479	-1	hypothetical protein
																3247044	3271870	24826	3251476	3252090	-1	Transcriptional regulator, AcrR family
																3247044	3271870	24826	3252506	3255610	1	Transposase
																3247044	3271870	24826	3255681	3255803	1
																3247044	3271870	24826	3255870	3256805	-1	NAD synthetase (EC 6.3.1.5)
																3247044	3271870	24826	3257434	3258135	-1
																3247044	3271870	24826	3258405	3259046	1	hypothetical protein
																3247044	3271870	24826	3259094	3259960	-1	hypothetical protein
																3247044	3271870	24826	3260035	3260868	-1
																3247044	3271870	24826	3261045	3262724	-1	hypothetical protein
																3247044	3271870	24826	3262791	3264617	-1	hypothetical protein
																3247044	3271870	24826	3264742	3265023	-1
																3247044	3271870	24826	3265329	3265586	-1
																3247044	3271870	24826	3265614	3265811	1	hypothetical protein
																3247044	3271870	24826	3266217	3266498	1	hypothetical protein
																3247044	3271870	24826	3266519	3267508	1	hypothetical protein
																3247044	3271870	24826	3267830	3268309	1
																3247044	3271870	24826	3268306	3268518	1
																3247044	3271870	24826	3268774	3269457	1	hypothetical protein
																3247044	3271870	24826	3269589	3270317	1
																3247044	3271870	24826	3270314	3271870	1	hypothetical protein
															19	3279438	3289643	10205	3279438	3280505	1	hypothetical protein
																3279438	3289643	10205	3280507	3282747	1	Nitrous oxide reductase maturation protein NosR
																3279438	3289643	10205	3282809	3284776	1	Nitrous-oxide reductase (EC 1.7.99.6)
																3279438	3289643	10205	3284895	3286163	1	Nitrous oxide reductase maturation protein NosD
																3279438	3289643	10205	3286147	3287082	1	Nitrous oxide reductase maturation protein NosF (ATPase)
																3279438	3289643	10205	3287082	3287915	1	Nitrous oxide reductase maturation transmembrane protein NosY
																3279438	3289643	10205	3287923	3288528	1	Nitrous oxide reductase maturation protein, outer-membrane lipoprotein NosL
																3279438	3289643	10205	3288582	3289358	1	Ferredoxin--NADP(+) reductase (EC 1.18.1.2); Flavodoxin--NADP(+) reductase (EC 1.19.1.1)
																3279438	3289643	10205	3289458	3289643	1
															20	3309095	3404767	95672	3309095	3309355	1
																3309095	3404767	95672	3309355	3310041	1	hypothetical protein
																3309095	3404767	95672	3310606	3310902	1	hypothetical protein
																3309095	3404767	95672	3310911	3311777	1	Uncharacterized protein conserved in bacteria, NMA0228-like
																3309095	3404767	95672	3311752	3312534	1	Glutamate synthase [NADPH] large chain (EC 1.4.1.13)
																3309095	3404767	95672	3312531	3313043	1	Putative transmembrane protein
																3309095	3404767	95672	3313158	3313667	1	RNA polymerase ECF-type sigma factor
																3309095	3404767	95672	3313724	3314176	1	hypothetical protein
																3309095	3404767	95672	3314271	3316412	1	COG0398: uncharacterized membrane protein; PF00070 family, FAD-dependent NAD(P)-disulphide oxidoreductase
																3309095	3404767	95672	3316423	3317232	1	Uncharacterized protein DUF547
																3309095	3404767	95672	3317339	3318319	1	hypothetical protein
																3309095	3404767	95672	3318316	3319389	1	SAM-dependent methyltransferase SCO3452 (UbiE paralog)
																3309095	3404767	95672	3319397	3320107	1	hypothetical protein
																3309095	3404767	95672	3320077	3320796	1	Glycosyltransferase
																3309095	3404767	95672	3320793	3321884	1	Probable low-affinity inorganic phosphate transporter
																3309095	3404767	95672	3321980	3322639	-1	hypothetical protein
																3309095	3404767	95672	3322642	3323085	-1
																3309095	3404767	95672	3323365	3323601	1
																3309095	3404767	95672	3323594	3323947	-1	hypothetical protein
																3309095	3404767	95672	3323958	3324650	-1	FIG01075795: hypothetical protein
																3309095	3404767	95672	3324692	3325321	1	GTP cyclohydrolase I (EC 3.5.4.16) type 1
																3309095	3404767	95672	3325377	3326072	1	RNA polymerase ECF-type sigma factor
																3309095	3404767	95672	3326130	3326291	-1
																3309095	3404767	95672	3326519	3327049	-1
																3309095	3404767	95672	3327055	3327885	-1
																3309095	3404767	95672	3328635	3329093	1
																3309095	3404767	95672	3329190	3329660	1
																3309095	3404767	95672	3329732	3330640	1
																3309095	3404767	95672	3330889	3332310	-1
																3309095	3404767	95672	3332929	3333504	-1	NLP/P60 family protein
																3309095	3404767	95672	3333571	3334134	-1	hypothetical protein
																3309095	3404767	95672	3334221	3335315	-1	hypothetical protein
																3309095	3404767	95672	3335463	3335660	1	hypothetical protein
																3309095	3404767	95672	3335707	3335889	1	Carbon storage regulator
																3309095	3404767	95672	3335989	3337194	-1	hypothetical protein
																3309095	3404767	95672	3337232	3337819	-1	hypothetical protein
																3309095	3404767	95672	3337809	3338807	-1	hypothetical protein
																3309095	3404767	95672	3338867	3339271	-1
																3309095	3404767	95672	3339357	3339842	-1
																3309095	3404767	95672	3340165	3341355	-1	hypothetical protein
																3309095	3404767	95672	3341550	3342407	-1	hypothetical protein
																3309095	3404767	95672	3342404	3343429	-1	hypothetical protein
																3309095	3404767	95672	3343429	3344691	-1	Plasmid replication protein RepA
																3309095	3404767	95672	3344961	3345698	-1	hypothetical protein
																3309095	3404767	95672	3345791	3346345	-1	hypothetical protein
																3309095	3404767	95672	3346668	3347948	-1
																3309095	3404767	95672	3348156	3348467	-1
																3309095	3404767	95672	3348464	3348889	-1	hypothetical protein
																3309095	3404767	95672	3348889	3349104	-1	hypothetical protein
																3309095	3404767	95672	3349125	3349973	-1
																3309095	3404767	95672	3350185	3351273	-1	DNA methylase N-4/N-6
																3309095	3404767	95672	3351292	3354540	1	ATP-dependent helicase HrpA
																3309095	3404767	95672	3354708	3356654	-1	DNA-directed RNA polymerase beta subunit (EC 2.7.7.6)
																3309095	3404767	95672	3356883	3357956	-1	LSU ribosomal protein L7p/L12p (P1/P2)
																3309095	3404767	95672	3357953	3358582	-1	hypothetical protein
																3309095	3404767	95672	3358579	3359307	-1	hypothetical protein
																3309095	3404767	95672	3359304	3360638	-1	hypothetical protein
																3309095	3404767	95672	3360635	3360847	-1
																3309095	3404767	95672	3360851	3361003	-1	hypothetical protein
																3309095	3404767	95672	3361552	3362568	1	Undecaprenyl phosphate-alpha-4-amino-4-deoxy-L-arabinose arabinosyl transferase (EC 2.4.2.43); Polymyxin resistance protein PmrK
																3309095	3404767	95672	3361123	3361599	-1	hypothetical protein
																3309095	3404767	95672	3362668	3364083	1	Efflux transport system, outer membrane factor (OMF) lipoprotein
																3309095	3404767	95672	3364080	3365132	1	hypothetical protein
																3309095	3404767	95672	3365129	3368263	1	CzcABC family efflux RND transporter, transmembrane protein
																3309095	3404767	95672	3368269	3368949	1	Two-component transcriptional response regulator, OmpR family
																3309095	3404767	95672	3368939	3370183	1	hypothetical protein
																3309095	3404767	95672	3370268	3371449	1	Uncharacterized MFS-type transporter
																3309095	3404767	95672	3371539	3371940	1
																3309095	3404767	95672	3372031	3373194	1
																3309095	3404767	95672	3373289	3374932	1	Uncharacterized integral membrane, glycosyltransferase
																3309095	3404767	95672	3374990	3375298	-1
																3309095	3404767	95672	3375295	3376458	-1	phage integrase
																3309095	3404767	95672	3376626	3377693	1	Peptide chain release factor 3
																3309095	3404767	95672	3377746	3378642	1	CAAX amino terminal protease family protein
																3309095	3404767	95672	3381486	3383651	-1	diguanylate cyclase/phosphodiesterase (GGDEF & EAL domains) with PAS/PAC sensor(s)
																3309095	3404767	95672	3383697	3383864	-1
																3309095	3404767	95672	3383889	3384797	1	hypothetical protein
																3309095	3404767	95672	3384872	3385774	-1	hypothetical protein
																3309095	3404767	95672	3385792	3386250	-1	hypothetical protein
																3309095	3404767	95672	3386247	3386792	-1	RNA polymerase ECF-type sigma factor
																3309095	3404767	95672	3386923	3388707	-1	Phosphoenolpyruvate carboxykinase [GTP] (EC 4.1.1.32)
																3309095	3404767	95672	3388835	3389413	-1	Transcriptional regulator, AcrR family
																3309095	3404767	95672	3389553	3390491	1	Hydrolase, alpha/beta fold family
																3309095	3404767	95672	3390482	3391486	1	Acyl-CoA dehydrogenase
																3309095	3404767	95672	3391971	3392558	1	LemA protein
																3309095	3404767	95672	3392603	3394486	1	Heat shock protein HtpX; FIG017973: domain of unknown function
																3309095	3404767	95672	3394599	3396197	-1	Oxidoreductase, GMC family
																3309095	3404767	95672	3396291	3397574	1	hypothetical protein
																3309095	3404767	95672	3397636	3398064	-1	CBS domain protein
																3309095	3404767	95672	3398160	3399098	-1	Glycosyltransferase
																3309095	3404767	95672	3399161	3399901	-1	Monofunctional biosynthetic peptidoglycan transglycosylase
																3309095	3404767	95672	3400010	3400909	1	33 kDa chaperonin HslO
																3309095	3404767	95672	3400928	3402304	-1	diguanylate cyclase/phosphodiesterase (GGDEF & EAL domains) with PAS/PAC sensor(s)
																3309095	3404767	95672	3402382	3402939	1	RNA polymerase sigma-70 factor
																3309095	3404767	95672	3402936	3403754	1	hypothetical protein
																3309095	3404767	95672	3403742	3404767	-1	Transposase

[truncated: 7 more sheets: 65Phen, CD04, DSM12141, NBRC101664, CCUG39790, DR1149, HJPbin40]
